# Supplementary material for: Ultraconserved element uc.372 drives hepatic lipid accumulation by suppressing miR-195/miR4668 maturation
Source: Nat Commun. 2018 Feb 9;9:612. doi: 10.1038/s41467-018-03072-8 (PMC5807361; doi:10.1038/s41467-018-03072-8)
Supplement: Supplementary file 3 — Supplementary Data 1 [file 41467_2018_3072_MOESM3_ESM.xlsx]

## Sheet: 1b 1c 1d 1e
		Fig 1b
	uc.294		C1	C2	C3	C4	C5	db1	db2	db3	db4	db5
		uc.294	33.9276	33.4102	31.9544	31.8302	33.9672	34.224	31.9102	31.4887	34.8436	34.3674
		GAPDH	20.2055	19.3976	20.1732	19.9929	20.0239	19.8762	19.9987	19.7075	20.2933	20.0919
		∆Ct	13.7222	14.0126	11.7813	11.8373	13.9433	14.3479	11.9115	11.7812	14.5503	14.2755
			13.0593
		-∆∆Ct	-0.662833	-0.953244	1.27807	1.22198	-0.883977	-1.28854	1.14785	1.27811	-1.49098	-1.21613
		2-∆∆Ct	0.439347	0.908674	1.63347	1.49324	0.781415	1.66034	1.31756	1.63358	2.22302	1.47898
		Mean	1.05123
			0.417937	0.864392	1.55386	1.42047	0.743335	1.57943	1.25335	1.55397	2.11469	1.40691
		Result	1					1.58167
		SD	0.476084					0.325276
		P value	0.05408
	uc.348		C1	C2	C3	C4	C5	db1	db2	db3	db4	db5
		uc.348	30.0611	30.6421	30.1427	31.2713	30.0061	31.5746	31.6936	31.5206	32.0821	31.8717
		GAPDH	20.2055	19.3976	20.1732	19.9929	20.0239	19.8762	19.9987	19.7075	20.2933	20.0919
		∆Ct	9.85561	11.2445	9.96953	11.2785	9.98222	11.6984	11.6948	11.8131	11.7888	11.7798
			10.4661
		-∆∆Ct	0.610451	-0.778406	0.496525	-0.812407	0.483837	-1.23235	-1.22878	-1.34704	-1.32276	-1.31373
		2-∆∆Ct	0.37265	0.605916	0.246537	0.660006	0.234099	1.51868	1.5099	1.81451	1.74969	1.72588
		Mean	0.423841
			0.879221	1.42958	0.581672	1.5572	0.552326	3.58313	3.56242	4.28111	4.12816	4.072
		Result	1					3.92536
		SD	0.470374					0.330924
		P value	3.22183e-06
	uc.372		C1	C2	C3	C4	C5	db1	db2	db3	db4	db5
		uc.372	24.36	23.4566	24.2748	22.9299	22.9218	24.1978	24.5036	24.269	22.9121	24.5536
		GAPDH	20.2055	19.3976	20.1732	19.9929	20.0239	19.8762	19.9987	19.7075	20.2933	20.0919
		∆Ct	4.15455	4.05903	4.10166	2.93698	2.89796	4.32163	4.50484	4.56151	2.61885	4.46168
			3.63004
		-∆∆Ct	-0.524515	-0.428993	-0.471624	0.693059	0.732075	-0.691592	-0.8748	-0.931474	1.01119	-0.831649
		2-∆∆Ct	0.275117	0.184035	0.222429	0.48033	0.535933	0.478299	0.765274	0.867644	1.0225	0.69164
		Mean	0.339569
			0.810193	0.541967	0.655035	1.41453	1.57828	1.40855	2.25366	2.55513	3.01117	2.03682
		Result	1					2.25307
		SD	0.466652					0.597065
		P value	0.00606436
			C1	C2	C3	C4	C5	db1	db2	db3	db4	db5
		uc.393	26.6328	27.043	26.5921	27.6203	26.4793	27.1117	26.441	26.0914	26.7003	27.4738
		GAPDH	20.2055	19.3976	20.1732	19.9929	20.0239	19.8762	19.9987	19.7075	20.2933	20.0919
		∆Ct	6.42729	7.64542	6.41889	7.62746	6.45543	7.23552	6.44227	6.38391	6.40701	7.38183
			6.9149
		-∆∆Ct	0.487607	-0.730522	0.496013	-0.712565	0.459466	-0.320624	0.47263	0.530988	0.507894	-0.466927
		2-∆∆Ct	0.23776	0.533662	0.246029	0.507748	0.211109	0.1028	0.223379	0.281948	0.257956	0.218021
		Mean	0.347262
			0.684672	1.53677	0.708483	1.46215	0.607926	0.29603	0.643259	0.811919	0.742828	0.627829
		Result	1					0.624373
		SD	0.458214					0.198358
		P value	0.131034
			C1	C2	C3	C4	C5	db1	db2	db3	db4	db5
		uc.53	16.8402	16.5275	13.8096	13.7318	16.9927	14.2243	13.9093	14.2974	16.9811	13.7844
		GAPDH	20.2055	19.3976	20.1732	19.9929	20.0239	19.8762	19.9987	19.7075	20.2933	20.0919
		∆Ct	-3.36527	-2.87012	-6.36357	-6.2611	-3.03118	-5.65185	-6.08942	-5.41005	-3.31217	-6.30756
			-4.37825
		-∆∆Ct	-1.01297	-1.50813	1.98532	1.88285	-1.34707	1.2736	1.71118	1.0318	-1.06608	1.92931
		2-∆∆Ct	1.02612	2.27446	3.9415	3.54513	1.81459	1.62205	2.92812	1.06462	1.13652	3.72226
		Mean	2.52036
			0.40713	0.902435	1.56386	1.4066	0.719974	0.643578	1.16179	0.422407	0.450935	1.47687
		Result	1					0.831116
		SD	0.480284					0.467198
		P value	0.588467
			C1	C2	C3	C4	C5	db1	db2	db3	db4	db5
		uc.94	11.3232	16.6827	10.4181	10.9396	18.0499	8.65978	8.2724	8.51084	8.32265	8.66119
		GAPDH	20.2055	19.3976	20.1732	19.9929	20.0239	19.8762	19.9987	19.7075	20.2933	20.0919
		∆Ct	-8.88231	-2.71493	-9.75507	-9.05326	-1.97396	-11.2164	-11.7263	-11.1966	-11.9706	-11.4308
			-6.47591
		-∆∆Ct	2.4064	-3.76097	3.27917	2.57735	-4.50195	4.74047	5.25043	4.72072	5.49474	4.95486
		2-∆∆Ct	5.79076	14.1449	10.7529	6.64275	20.2675	22.4721	27.567	22.2852	30.1921	24.5506
		Mean	11.5198
			0.50268	1.22788	0.933433	0.576639	1.75937	1.95074	2.39302	1.93452	2.6209	2.13117
		Result	1					2.20607
		SD	0.514675					0.296469
		P value	0.00189798
			C1	C2	C3	C4	C5	db1	db2	db3	db4	db5
		uc.361	16.9247	16.5275	13.8096	13.4072	16.9927	13.7243	13.9093	14.0974	17.4811	13.7844
		GAPDH	20.2055	19.3976	20.1732	19.9929	20.0239	19.8762	19.9987	19.7075	20.2933	20.0919
		∆Ct	-3.28081	-2.87012	-6.36357	-6.58565	-3.03118	-6.15185	-6.08942	-5.61005	-2.81217	-6.30756
			-4.42627
		-∆∆Ct	-1.14545	-1.55615	1.9373	2.15939	-1.39509	1.72558	1.66316	1.18379	-1.6141	1.8813
		2-∆∆Ct	1.31206	2.4216	3.75315	4.66295	1.94627	2.97762	2.76609	1.40135	2.6053	3.53928
		Mean	2.81921
			0.465401	0.858967	1.33128	1.65399	0.69036	1.05619	0.98116	0.497072	0.924127	1.25542
		Result	1					0.942793
		SD	0.484514					0.278873
		P value	0.824752
			C1	C2	C3	C4	C5	db1	db2	db3	db4	db5
		uc.140	12.3232	15.6827	12.4181	11.9396	16.0499	11.6598	11.4724	11.5108	12.1335	11.1737
		GAPDH	20.2055	19.3976	20.1732	19.9929	20.0239	19.8762	19.9987	19.7075	20.2933	20.0919
		∆Ct	-7.88231	-3.71493	-7.75507	-8.05326	-3.97396	-8.21638	-8.52634	-8.19663	-8.15979	-8.91827
			-6.27591
		-∆∆Ct	1.6064	-2.56097	1.47917	1.77735	-2.30195	1.94047	2.25043	1.92072	1.88389	2.64236
		2-∆∆Ct	2.58052	6.55858	2.18793	3.15898	5.29895	3.76543	5.06445	3.68917	3.54903	6.98208
		Mean	3.95699
			0.652141	1.65747	0.552928	0.798329	1.33914	0.951589	1.27987	0.932317	0.8969	1.76449
		Result	1					1.16503
		SD	0.476661					0.368831
		P value	0.557342
			C1	C2	C3	C4	C5	db1	db2	db3	db4	db5
		uc.343	21.6307	20.7544	19.6291	19.3654	21.126	19.6289	19.5359	19.3145	20.047	19.6845
		GAPDH	20.2055	19.3976	20.1732	19.9929	20.0239	19.8762	19.9987	19.7075	20.2933	20.0919
		∆Ct	1.42518	1.35676	-0.544097	-0.627482	1.10213	-0.247245	-0.462859	-0.392986	-0.246348	-0.407401
			0.542499
		-∆∆Ct	-0.882685	-0.81426	1.0866	1.16998	-0.559632	0.789744	1.00536	0.935485	0.788847	0.9499
		2-∆∆Ct	0.779133	0.663019	1.18069	1.36886	0.313188	0.623696	1.01075	0.875132	0.622279	0.90231
		Mean	0.860977
			0.90494	0.770077	1.37134	1.58989	0.363759	0.724405	1.17395	1.01644	0.722759	1.04801
		Result	1					0.937113
		SD	0.487996					0.203639
		P value	0.797016
			C1	C2	C3	C4	C5	db1	db2	db3	db4	db5
		uc.157	20.2064	21.6458	22.8171	22.7074	19.943	19.1363	23.5354	23.3896	19.9282	19.8164
		GAPDH	20.2055	19.3976	20.1732	19.9929	20.0239	19.8762	19.9987	19.7075	20.2933	20.0919
		∆Ct	0.000951423	2.24814	2.6439	2.71454	-0.0808766	-0.73988	3.53669	3.68212	-0.36506	-0.275587
			1.50533
		-∆∆Ct	1.50438	-0.742807	-1.13857	-1.20921	1.58621	2.24521	-2.03136	-2.17679	1.87039	1.78092
		2-∆∆Ct	2.26315	0.551762	1.29634	1.46218	2.51605	5.04097	4.12643	4.7384	3.49836	3.17166
		Mean	1.6179
			1.39882	0.341036	0.801252	0.903753	1.55514	3.11575	2.55049	2.92874	2.16229	1.96036
		Result	1					2.54352
		SD	0.487399					0.49023
		P value	0.00106244
			C1	C2	C3	C4	C5	db1	db2	db3	db4	db5
		uc.436	21.5695	20.828	21.4965	20.1729	20.3215	21.6424	20.056	19.6493	22.2948	20.2309
		GAPDH	20.2055	19.3976	20.1732	19.9929	20.0239	19.8762	19.9987	19.7075	20.2933	20.0919
		∆Ct	1.36401	1.43041	1.32328	0.180032	0.297579	1.7662	0.0572706	-0.0581634	2.00152	0.138977
			0.91906
		-∆∆Ct	-0.444948	-0.511346	-0.404215	0.739028	0.621481	-0.847139	0.86179	0.977224	-1.08246	0.780083
		2-∆∆Ct	0.197979	0.261474	0.16339	0.546162	0.386239	0.717645	0.742681	0.954966	1.17172	0.60853
		Mean	0.311049
			0.636487	0.840622	0.525288	1.75587	1.24173	2.30718	2.38767	3.07015	3.76701	1.95638
		Result	1					2.69768
		SD	0.503158					0.721165
		P value	0.00255644
			C1	C2	C3	C4	C5	db1	db2	db3	db4	db5
		uc.349	19.4665	19.6472	19.4522	19.0636	20.4161	18.8257	18.9198	18.6982	19.3082	20.2952
		GAPDH	20.2055	19.3976	20.1732	19.9929	20.0239	19.8762	19.9987	19.7075	20.2933	20.0919
		∆Ct	-0.738958	0.249582	-0.720965	-0.929257	0.392248	-1.05045	-1.07897	-1.00924	-0.985121	0.203263
			-0.34947
		-∆∆Ct	0.389488	-0.599051	0.371495	0.579787	-0.741718	0.700976	0.7295	0.65977	0.635651	-0.552733
		2-∆∆Ct	0.151701	0.358863	0.138009	0.336153	0.550146	0.491368	0.53217	0.435296	0.404052	0.305513
		Mean	0.306974
			0.49418	1.16903	0.449577	1.09505	1.79216	1.60068	1.7336	1.41802	1.31624	0.995241
		Result	1					1.41276
		SD	0.553159					0.283689
		P value	0.175934
			1	0.0722773				0.831848	0.214774
			C1	C2	C3	C4	C5	db1	db2	db3	db4	db5
		uc.351	25.7653	24.9893	24.3488	24.0589	24.0289	23.9684	25.3682	25.201	24.544	24.0443
		GAPDH	20.2055	19.3976	20.1732	19.9929	20.0239	19.8762	19.9987	19.7075	20.2933	20.0919
		∆Ct	5.55984	5.5917	4.17558	4.06599	4.00501	4.09226	5.36943	5.49352	4.25074	3.95237
			4.67962
		-∆∆Ct	-0.880218	-0.912077	0.504046	0.613636	0.674612	0.587358	-0.689808	-0.813899	0.428878	0.727251
		2-∆∆Ct	0.774783	0.831884	0.254063	0.376549	0.455101	0.344989	0.475835	0.662431	0.183936	0.528894
		Mean	0.538476
			1.43884	1.54489	0.471818	0.699287	0.845165	0.640677	0.88367	1.2302	0.341586	0.982206
		Result	1					0.815667
		SD	0.469804					0.338957
		P value	0.496996
			C1	C2	C3	C4	C5	db1	db2	db3	db4	db5
		uc.72	23.8078	23.0452	25.3119	25.1181	23.5771	23.2788	24.959	24.6156	25.382	25.19
		GAPDH	20.2055	19.3976	20.1732	19.9929	20.0239	19.8762	19.9987	19.7075	20.2933	20.0919
		∆Ct	3.60237	3.64761	5.13875	5.12525	3.55325	3.40262	4.96022	4.90815	5.0887	5.09805
			4.21345
		-∆∆Ct	0.611081	0.565832	-0.925301	-0.911807	0.660196	0.810828	-0.74677	-0.694699	-0.875256	-0.884605
		2-∆∆Ct	0.37342	0.320165	0.856182	0.831393	0.435859	0.657443	0.557666	0.482607	0.766072	0.782526
		Mean	0.563404
			0.662792	0.56827	1.51966	1.47566	0.773617	1.16691	0.989815	0.856591	1.35972	1.38893
		Result	1					1.15239
		SD	0.460339					0.2308
		P value	0.526742
			C1	C2	C3	C4	C5	db1	db2	db3	db4	db5
		uc.227	25.5817	28.4914	29.2843	29.2418	25	25.3215	25.4619	25.3195	25.8094	25.811
		GAPDH	20.2055	19.3976	20.1732	19.9929	20.0239	19.8762	19.9987	19.7075	20.2933	20.0919
		∆Ct	5.37625	9.09377	9.11114	9.24891	4.9761	5.4453	5.46315	5.61199	5.5161	5.71907
			7.56123
		-∆∆Ct	2.18499	-1.53254	-1.54991	-1.68768	2.58514	2.11593	2.09809	1.94924	2.04514	1.84217
		2-∆∆Ct	4.77417	2.34868	2.40221	2.84826	6.68293	4.47718	4.40198	3.79955	4.18259	3.39358
		Mean	3.81125
			1.25265	0.616248	0.630294	0.74733	1.75347	1.17473	1.155	0.996929	1.09743	0.890412
		Result	1					1.0629
		SD	0.49481					0.118621
		P value	0.789236
			C1	C2	C3	C4	C5	db1	db2	db3	db4	db5
		uc.402	27.1285	28.9771	27.0464	29.4094	27.1886	26.5762	26.6068	28.8983	27.3084	26.9547
		GAPDH	20.2055	19.3976	20.1732	19.9929	20.0239	19.8762	19.9987	19.7075	20.2933	20.0919
		∆Ct	6.92306	9.57944	6.87322	9.41656	7.16476	6.70005	6.6081	9.1908	7.01511	6.86278
			7.9914
		-∆∆Ct	1.06835	-1.58803	1.11819	-1.42515	0.826649	1.29135	1.3833	-1.1994	0.976297	1.12862
		2-∆∆Ct	1.14137	2.52185	1.25034	2.03105	0.683348	1.66759	1.91352	1.43855	0.953156	1.27379
		Mean	1.52559
			0.748147	1.65303	0.819578	1.33132	0.447923	1.09307	1.25428	0.942947	0.624777	0.834945
		Result	1					0.950005
		SD	0.483992					0.240892
		P value	0.841346
		Fig. 1c
		uc.348		C1	C2	C3	C4	C5	HFD1	HFD2	HFD3	HFD4	HFD5
			uc.348	24.961	25.3328	24.9692	26.0867	25.9015	25.9941	26.5523	26.6193	26.5858	27.0467
			GAPDH	20.5762	20.6127	20.5945	20.5604	20.4477	20.504	21.4435	21.5488	21.4961	21.2764
			∆Ct	4.38479	4.72009	4.37473	5.52628	5.45379	5.49004	5.10885	5.07054	5.0897	5.77027
				4.89194
			-∆∆Ct	0.507148	0.171847	0.517205	-0.634348	-0.561852	-0.5981	-0.216918	-0.178607	-0.197763	-0.878338
			2-∆∆Ct	0.257199	0.0295314	0.267501	0.402397	0.315678	0.357723	0.0470533	0.0319006	0.03911	0.771477
			Mean	0.254461
				1.01076	0.116055	1.05124	1.58137	1.24057	1.40581	0.184914	0.125365	0.153697	3.03181
			Result	1					0.980318
			SD	0.543131					1.26852
			P value	0.975338
		uc.372		C1	C2	C3	C4	C5	HFD1	HFD2	HFD3	HFD4	HFD5
			uc.372	26.6492	25.0244	25.0095	26.3968	26.3704	24.0966	25.2762	25.3969	25.2542	25.0947
			GAPDH	20.5762	20.6127	20.5945	20.5604	20.4477	20.504	21.4435	21.5488	21.4961	21.2764
			∆Ct	6.07298	4.41162	4.41497	5.8364	5.92271	3.59253	3.83266	3.8481	3.75805	3.81823
				5.33174
			-∆∆Ct	-0.74124	0.920112	0.916766	-0.504666	-0.590972	1.73921	1.49907	1.48364	1.57368	1.51351
			2-∆∆Ct	0.549436	0.846606	0.840459	0.254688	0.349248	3.02484	2.24722	2.20119	2.47648	2.2907
			Mean	0.568087
				0.967169	1.49027	1.47945	0.448325	0.614778	5.3246	3.95576	3.87473	4.35932	4.0323
			Result	1					4.30934
			SD	0.480641					0.596637
			P value	1.09952e-05
		uc.94		C1	C2	C3	C4	C5	HFD1	HFD2	HFD3	HFD4	HFD5
			uc.94	27.492	25.0244	25.0095	27.3968	27.297	25.0966	26.2762	25.7969	26.2542	25.9466
			GAPDH	20.5762	20.6127	20.5945	20.5604	20.4477	20.504	21.4435	21.5488	21.4961	21.2764
			∆Ct	6.91577	4.41162	4.41497	6.8364	6.84936	4.59253	4.83266	4.2481	4.75805	4.67018
				5.88563
			-∆∆Ct	-1.03015	1.474	1.47066	-0.950776	-0.963734	1.2931	1.05296	1.63753	1.12757	1.21545
			2-∆∆Ct	1.0612	2.17268	2.16283	0.903975	0.928784	1.6721	1.10873	2.6815	1.27142	1.47731
			Mean	1.44589
				0.733942	1.50266	1.49584	0.625202	0.642359	1.15645	0.766813	1.85456	0.879331	1.02173
			Result	1					1.13578
			SD	0.457627					0.427781
			P value	0.640913
		uc.157		C1	C2	C3	C4	C5	HFD1	HFD2	HFD3	HFD4	HFD5
			uc.157	22.5975	22.5504	23.7483	23.6291	23.6559	23.8675	24.7651	24.9193	23.479	24.6731
			GAPDH	20.5762	20.6127	20.5945	20.5604	20.4477	20.504	21.4435	21.5488	21.4961	21.2764
			∆Ct	2.0213	1.93763	3.15383	3.0687	3.20821	3.36341	3.32159	3.37051	1.98287	3.39664
				2.67793
			-∆∆Ct	0.656631	0.740308	-0.4759	-0.390767	-0.530272	-0.685474	-0.643652	-0.692572	0.695066	-0.718705
			2-∆∆Ct	0.431164	0.548055	0.22648	0.152698	0.281189	0.469875	0.414288	0.479656	0.483116	0.516537
			Mean	0.327917
				1.31486	1.67132	0.690663	0.465661	0.857499	1.43291	1.26339	1.46273	1.47329	1.5752
			Result	1					1.4415
			SD	0.487678					0.113065
			P value	0.0840769
		uc.436		C1	C2	C3	C4	C5	HFD1	HFD2	HFD3	HFD4	HFD5
			uc.436	23.5975	22.5504	22.7483	22.6291	23.6559	23.6867	24.7651	24.7919	23.679	24.4731
			GAPDH	20.5762	20.6127	20.5945	20.5604	20.4477	20.504	21.4435	21.5488	21.4961	21.2764
			∆Ct	3.0213	1.93763	2.15383	2.0687	3.20821	3.1827	3.32159	3.24315	2.18287	3.19664
				2.47793
			-∆∆Ct	-0.543369	0.540308	0.3241	0.409233	-0.730272	-0.704766	-0.843652	-0.765217	0.295066	-0.718705
			2-∆∆Ct	0.29525	0.291932	0.105041	0.167472	0.533298	0.496695	0.711749	0.585557	0.0870637	0.516537
			Mean	0.278599
				1.05977	1.04786	0.377034	0.601123	1.91421	1.78283	2.55475	2.10179	0.312506	1.85405
			Result	1					1.72119
			SD	0.589246					0.843433
			P value	0.155666
Fig 1d
		uc.372	∆Ct		∆∆Ct	2-∆∆Ct	Mean	2-∆∆Ct/mean							GAPDH
Muscle	24.9967	24.9042	13.1575	12.5531	0.604402	0.657744	0.534478	1.23063					1	11.8043	11.7467
	24.8117													11.6892
5	26.3397	26.616	14.4573		1.90424	0.267157		0.499846					2	12.1987	12.1586
	26.8922													12.1186
6	26.7395	26.8478	11.0774										3	15.5935	15.7704
	26.9561													15.9472
7	25.981	25.9583	13.1126		0.559508	0.678534		1.26953					4	12.7703	12.8457
	25.9357													12.9212
8	30.1097	30.5403	10.9607		-1.59244								5	19.0973	19.5796
	30.9709													20.0619
Liver	25.4075	25.3039	11.2083		-1.34476	2.53989		4.75209					6	14.144	14.0955
	25.2002													14.047
	25.1906	25.2289	10.9522		-1.60095	3.03343		5.6755					7	14.2612	14.2767
	25.2671													14.2922
	23.6627	23.6468	9.49016		-3.06294								8	14.2395	14.1566
	23.6309													14.0737
	26.539	26.5393	11.3177		-1.23539	2.35445		4.40514					9	15.2083	15.2216
	26.5397													15.235
	28.2412	28.1382	12.2996		-0.253468								1	15.9392	15.8385
	28.0351													15.7378
Spleen	23.8087	23.7882	8.07288		-4.48022	22.3194		41.7592					2	15.7917	15.7153
	23.7677													15.6389
3	23.5157	23.6241	8.01832		-4.53479	23.1797		43.3688					3	15.5969	15.6057
	23.7324													15.6146
4	22.2888	22.2741	8.56898		-3.98412								4	13.7521	13.7052
	22.2595													13.6582
5	27.0241	27.0686	7.39525		-5.15786	35.7001		66.7943					5	19.6196	19.6734
	27.1132													19.7271
6	21.9272	21.9421	7.37567		-5.17743	36.1879		67.7069					6	14.4693	14.5664
	21.9569													14.6635
Stomach	27.1791	27.1953	8.42961		-4.12349	17.4299		32.611					7	18.7213	18.7657
	27.2114													18.8101
8	25.2311	25.3365	9.25359		-3.29951	9.84581		18.4214					8	15.8866	16.0829
	25.4419													16.2793
9	26.3461	26.3961	9.97257		-2.58054	5.98163		11.1915					9	16.382	16.4235
	26.446													16.465
1	27.7431	27.9035	3.96316		-8.58994								1	23.8824	23.9403
	28.0639													23.9983
2	28.5268	28.3728	8.10361		-4.44949	21.8489		40.879					2	20.3764	20.2692
	28.2188													20.162
Kidney	24.8648	24.9002	11.972		-0.581093	1.49598		2.79896					3	12.9242	12.9282
	24.9356													12.9322
4	24.9722	24.9108	11.7297		-0.823364	1.76953		3.31076					4	13.1748	13.1811
	24.8494													13.1874
5	25.6881	25.7417	11.9747		-0.578425	1.49322		2.79379					5	13.8299	13.767
	25.7954													13.7042
6	30.3322	30.3787	8.00725		-4.54585								6	22.3574	22.3715
	30.4252													22.3855
7	27.7664	27.823	11.0228		-1.53029	2.88844		5.40422					7	16.8492	16.8002
	27.8795													16.7511
Pancreas	29.1993	29.0198	1.23036		-11.3227	2561.44		4792.42					8	27.8117	27.7895
	28.8403													27.7673
9	30.0357	30.0801	4.90542		-7.64768	200.531		375.19					9	25.1815	25.1747
	30.1246													25.1679
1	30.7859	30.7534	3.25493		-9.29817	629.548		1177.87					1	27.8256	27.4985
	30.721													27.1714
2	27.2934	27.295	-0.610284		-13.1634								2	27.9978	27.9053
	27.2967													27.8128
3	27.1793	27.3523	-1.07012		-13.6232								3		28.4224
	27.5253													28.4224
Heart	24.3964	24.5356	12.0526		-0.500505	1.41471		2.6469					4	12.265	12.483
	24.6748													12.7009
	24.4982	24.5841	5.84494		-6.70816								5	18.0015	18.7391
	24.67													19.4768
	26.3982	26.4489	12.3723		-0.180757	1.13348		2.12072					6	13.891	14.0766
	26.4997													14.2622
	27.2956	27.3881	11.9581		-0.594993	1.51047		2.82606					7	15.4935	15.4299
	27.4805													15.3664
	29.7063	29.9686	10.8658		-1.68726								8	19.0372	19.1028
	30.2309													19.1683
Fat	25.4935	25.4574	10.5408		-2.01229	4.03421		7.54794					9	14.9371	14.9166
	25.4213													14.8961
1	26.8848	26.8751	9.91074		-2.64237	6.24354		11.6816					1	16.9787	16.9644
	26.8654													16.95
2	24.4952	24.4004	6.21075		-6.34236								2	18.2942	18.1896
	24.3055													18.085
3	29.5111	29.544	9.31848		-3.23462								3	20.3219	20.2255
	29.5769													20.1291
4	27.5879	27.5359	9.95115		-2.60196	6.0711		11.3589					4	17.7038	17.5847
	27.4839													17.4657
Intestine	24.9942	25.0108	9.0426		-3.51051	11.3964		21.3225					5	15.9284	15.9682
	25.0275													16.008
6	26.3134	26.1679	10.537		-2.01612								6	15.6587	15.631
	26.0225													15.6032
7	26.1199	26.05	8.85603		-3.69707	12.9697		24.2661					7	17.1703	17.194
	25.9801													17.2176
8	25.5827	25.5589	8.17038		-4.38272	20.8607		39.0301					8	17.4535	17.3885
	25.535													17.3235
9	27.8453	27.8453	6.34864		-6.20446								9	21.4967	21.4967
		uc.372	∆Ct		∆∆Ct	2-∆∆Ct	Mean	2-∆∆Ct/mean							GAPDH
Heart	23.9964	24.1819	12.4352	12.013	12.4352	0.000180562	0.000261406	0.690735	1					1	11.8043	11.7467
	24.3675								0.446407						11.6892
	24.4982	24.5841	12.4255		12.4255	0.000181788		0.695425						2	12.1987	12.1586
	24.67														12.1186
	26.7613	27.0432	11.2728		11.2728	0.000404144		1.54604						3	15.5935	15.7704
	27.3252														15.9472
	25.2956	25.3881	12.5423		12.5423	0.000167643		0.641315		0.00115039				4	12.7703	12.8457
	25.4805														12.9212
	30.7063	30.9686	11.389		11.389	0.000372891		1.42648						5	19.0973	19.5796
	31.2309														20.0619
Heart HFD	22.1653	22.8136	10.7757		10.7757	0.000570426		2.18215	3.13916					1	11.9008	12.038
	23.462								0.861596						12.1751
	28.0216	28.2937	10.1947		10.1947	0.000853275		3.26418						2	18.1509	18.099
	28.5657														18.047
	26.1616	26.2693	10.3099		10.3099	0.000787792		3.01368						3	15.9159	15.9594
	26.377														16.0029
	25.0708	25.6311	9.73081		9.73081	0.00117688		4.50214						4	15.9309	15.9002
	26.1913														15.8696
	32.8396	32.7699	10.4506		10.4506	0.000714593		2.73366						5	22.2809	22.3193
	32.7001														22.3576
Liver
con	25.4075	25.3039	11.2083	11.4536	11.2083	0.000422624	0.000373024	1.13297	1					6	14.144	14.0955
	25.2002								0.303643						14.047
	25.1906	25.2289	10.9522		10.9522	0.000504746		1.35312						7	14.2612	14.2767
	25.2671														14.2922
	25.6627	25.6468	11.4902		11.4902	0.000347629		0.931921						8	14.2395	14.1566
	25.6309														14.0737
	26.539	26.5393	11.3177		11.3177	0.000391768		1.05025		0.000620209				9	15.2083	15.2216
	26.5397														15.235
	28.2412	28.1382	12.2996		12.2996	0.000198354		0.531745						1	15.9392	15.8385
	28.0351														15.7378
HFD	24.9107	25.381	10.4804		10.4804	0.000699996		1.87654	1.95851					6	14.8661	14.9006
	25.8513								0.251709						14.9351
	27.9423	28.3286	10.5017		10.5017	0.000689725		1.84901						7	17.6742	17.8269
	28.7149														17.9797
	32.678	32.7659	10.3623		10.3623	0.000759674		2.03653						8	22.1676	22.4035
	32.8537														22.6395
	24.9727	24.9654	10.1567		10.1567	0.000876066		2.34855						9	14.7574	14.8087
	24.9581														14.8601
	26.6979	26.6798	10.6383		10.6383	0.000627398		1.68192						1	16.0577	16.0415
	26.6617														16.0253
Spleen
con	23.8087	23.7882	8.07288	7.78622	8.07288	0.00371382	0.00465129	0.79845	1					2	15.7917	15.7153
	23.7677								0.261305						15.6389
	23.5157	23.6241	8.01832		8.01832	0.00385697		0.829227						3	15.5969	15.6057
	23.7324														15.6146
	21.2888	21.7741	8.06898		8.06898	0.00372387		0.800611						4	13.7521	13.7052
	22.2595														13.6582
	27.0241	27.0686	7.39525		7.39525	0.00594031		1.27713		0.012648				5	19.6196	19.6734
	27.1132														19.7271
	21.9272	21.9421	7.37567		7.37567	0.00602147		1.29458						6	14.4693	14.5664
	21.9569														14.6635
HFD	24.8421	24.6989	12.1381		12.1381	0.000221848		0.0476961	0.389272					2	12.5066	12.5607
	24.5556								0.337723						12.6148
	26.4554	25.8198	8.67818		8.67818	0.00244123		0.52485						3	17.0699	17.1416
	25.1842														17.2134
	28.1833	28.3959	8.37011		8.37011	0.00302236		0.649789						4	19.8744	20.0258
	28.6086														20.1773
	24.2029	24.1031	8.22842		8.22842	0.00333426		0.716847						5	15.9396	15.8747
	24.0033														15.8098
	26.4336	26.3551	14.8707		14.8707	3.33787e-05		0.00717623						6	11.5474	11.4844
	26.2766														11.4214
Stomach
con	24.1791	24.1953	5.42961	5.64451	5.42961	0.0232019	0.0222738	1.04167	1					7	18.7213	18.7657
	24.2114								0.532144						18.8101
	22.2311	22.3365	6.25359		6.25359	0.0131063		0.588419						8	15.8866	16.0829
	22.4419														16.2793
	23.3461	22.8961	6.47257		6.47257	0.0112607		0.505556						9	16.382	16.4235
	22.446														16.465
	30.7431	29.4035	5.46316		5.46316	0.0226686		1.01772		0.00409155				1	23.8824	23.9403
	28.0639														23.9983
	24.5268	24.8728	4.60361		4.60361	0.0411315		1.84663						2	20.3764	20.2692
	25.2188														20.162
HFD	26.4836	26.3185	14.4299		14.4299	4.53078e-05		0.00203413	0.0421595					7	11.9028	11.8887
	26.1535								0.084736						11.8745
	26.4655	27.2988	13.1085		13.1085	0.000113227		0.00508343						8	14.0408	14.1903
	28.1321														14.3399
	26.2524	26.306	14.2776		14.2776	5.035e-05		0.0022605						9	11.9695	12.0283
	26.3595														12.0871
	26.7368	26.3149	12.5026		12.5026	0.000172328		0.0077368						1	13.6638	13.8124
	25.8931														13.9609
	28.3964	28.722	7.85674		7.85674	0.00431405		0.193683						2	20.912	20.8652
	29.0475														20.8185
Kidney
con	24.8648	24.9002	11.972	10.9413	11.972	0.000248923	0.000318112	0.782503	1					3	12.9242	12.9282
	24.9356								0.347251						12.9322
	24.9722	24.9108	11.7297		11.7297	0.00029444		0.925586						4	13.1748	13.1811
	24.8494														13.1874
	25.6881	25.7417	11.9747		11.9747	0.000248463		0.781057						5	13.8299	13.767
	25.7954														13.7042
	30.3322	30.3787	8.00725							0.274278				6	22.3574	22.3715
	30.4252														22.3855
	27.7664	27.823	11.0228		11.0228	0.00048062		1.51085						7	16.8492	16.8002
	27.8795														16.7511
HFD	24.3407	24.2878	11.4591		11.4591	0.000355188		1.11655	0.713592					3	12.8488	12.8286
	24.2349								0.325779						12.8085
	24.9156	25.0405	13.2675		13.2675	0.000101408		0.31878						4	11.7564	11.773
	25.1654														11.7895
	26.4429	26.2238	8.86316											5	17.2297	17.3607
	26.0047														17.4916
	25.235	25.14	12.0982		12.0982	0.000228082		0.716988						6	12.9256	13.0418
	25.0449														13.158
	25.1476	25.3083	12.1285		12.1285	0.000223329		0.702047						7	13.2016	13.1798
	25.469														13.158
Muscle
con	24.3997	24.6057	12.1227	11.6373	12.1227	0.000224234	0.000318813	0.703341	1		0.703341			4	12.265	12.483
	24.8117								0.185056		0.991836				12.7009
	30.3397	30.366	11.6268		11.6268	0.00031621		0.991836			0.995722			5	18.0015	18.7391
	30.3922										1.17821				19.4768
	25.4395	25.6978	11.6212		11.6212	0.000317449		0.995722			1.13089			6	13.891	14.0766
	25.9561										353.458				14.2622
	26.781	26.8083	11.3784		11.3784	0.000375629		1.17821		4.29815e-06	538.93			7	15.4935	15.4299
	26.8357										434.841				15.3664
	30.1097	30.5403	11.4375		11.4375	0.000360542		1.13089			503.044			8	19.0372	19.1028
	30.9709														19.1683
HFD	25.1998	26.0682	3.14961		3.14961	0.112687		353.458	457.568					4	22.6998	22.9186
	26.9366								81.738						23.1373
	23.7423	23.5989	2.54105		2.54105	0.171818		538.93						5	21.0564	21.0579
	23.4555														21.0593
	24.6179	24.785	2.85066		2.85066	0.138633		434.841						6	21.9776	21.9343
	24.952														21.891
	23.247	23.3036	2.64046		2.64046	0.160377		503.044						7	20.5484	20.6632
	23.3602														20.7779
														8	12.8369	12.763
															12.6891
Fat
con	25.4935	25.4574	10.5408	10.1235	10.5408	0.00067127	0.000909969	0.737685	1		0.737685			9	14.9371	14.9166
	25.4213								0.188313		1.14168				14.8961
	26.8848	26.8751	9.91074		9.91074	0.00103889		1.14168			0.927327			1	16.9787	16.9644
	26.8654										1.21707				16.95
	28.4952	28.4004	10.2107		10.2107	0.000843839		0.927327			0.976241			2	18.2942	18.1896
	28.3055										2.0491				18.085
	30.5111	30.044	9.81848		9.81848	0.0011075		1.21707		0.000449378	1.55621			3	20.3219	20.2255
	29.5769										1.87046				20.1291
	27.8588	27.7213	10.1366		10.1366	0.000888349		0.976241			2.35925			4	17.7038	17.5847
	27.5839										2.47233				17.4657
HFD	25.6964	25.7909	9.0669		9.0669	0.00186462		2.0491	2.06147					9	16.7228	16.724
	25.8855								0.370607						16.7252
	27.0474	28.466	9.46385		9.46385	0.00141611		1.55621						1	18.7812	19.0021
	29.8845														19.223
	29.0383	28.9042	9.19851		9.19851	0.00170206		1.87046						2	19.7	19.7057
	28.7701														19.7114
	28.8611	28.4583	8.86357		8.86357	0.00214684		2.35925						3	19.5893	19.5947
	28.0554														19.6001
	22.7666	22.6879	8.79602		8.79602	0.00224974		2.47233						4	13.9578	13.8919
	22.6093														13.826
Intestine
con	24.9942	25.0108	9.0426	8.58763	9.0426	0.0018963	0.00157582	1.20338	1			1.20338		5	15.9284	15.9682
	25.0275								0.503037			0.427116			16.008
	26.3134	26.1679	10.537		10.537	0.000673057		0.427116				1.36951		6	15.6587	15.631
	26.0225														15.6032
	26.1199	26.05	8.85603		8.85603	0.00215809		1.36951						7	17.1703	17.194
	25.9801														17.2176
	25.6383	25.6867	8.29817							0.029168				8	17.4535	17.3885
	25.735														17.3235
	27.8453	27.8056	6.20434											9	21.4967	21.6012
	27.7658														21.7058
HFD	28.8747	29.1493	13.4301		13.4301	9.06003e-05		0.0574942	0.0326153					5	15.7492	15.7192
	29.424								0.0219901						15.6893
	26.0221	26.408	14.6564		14.6564	3.87242e-05		0.024574						6	11.7239	11.7516
	26.7938														11.7792
	25.8931	26.1692	15.2956		15.2956	2.48628e-05		0.0157777						7	10.6545	10.8735
	26.4452														11.0925
	25.9548	25.6521	5.91926											8	19.8591	19.7328
	25.3494														19.6065
	29.2396	29.2455	8.31268											9	20.976	20.9328
	29.2514														20.8896
1b
1c
1d
1e
