# Supplementary material for: Ultraconserved element uc.372 drives hepatic lipid accumulation by suppressing miR-195/miR4668 maturation
Source: Nat Commun. 2018 Feb 9;9:612. doi: 10.1038/s41467-018-03072-8 (PMC5807361; doi:10.1038/s41467-018-03072-8)
Supplement: Supplementary file 4 — Supplementary Data 2 [file 41467_2018_3072_MOESM4_ESM.xlsx]

## Sheet: 2a 2c 2g 2i
Fig 2a	Ct	uc.372	∆Ct		∆∆Ct	2-∆∆Ct	Mean	2-∆∆Ct/mean			GAPDH
Ad-NCm	29.8181	29.4336	9.53103	9.19004	0.340994	0.789497	1.0315	0.765389	1		GAPDH	20.0309	19.9026	2A
	29.0491								0.283534			19.7743
	29.2386	29.3624	9.54039		0.350349	0.784394		0.760442				19.9241	19.822
	29.4862											19.7199
	28.1916	28.1197	8.68156		-0.508473	1.42254		1.37911				19.4169	19.4382
	28.0479											19.4595
	29.6459	29.6856	8.85602		-0.334013	1.26051		1.22202				20.8696	20.8296
	29.7254											20.7896
	29.451	29.3573	9.34118		0.151143	0.900537		0.873039				20.2865	20.0161
	29.2635											19.7456
Ad-uc.372m	26.2554	26.2825	7.51071		-1.67933	3.20279		3.10499	3.21378			18.7417	18.7718
	26.3096								0.203075			18.8019
	27.6208	27.5727	7.35753		-1.83251	3.56156		3.4528				19.9207	20.2151
	27.5245									5.90922e-07		20.5095
	28.1722	28.1646	7.37502		-1.81502	3.51864		3.4112				20.7846	20.7895	2C
	28.1569											20.7944
	27.0264	27.5225	7.51729		-1.67274	3.1882		3.09085				20.0143	20.0052
	28.0186											19.996
	28.0434	28.0504	7.55598		-1.63406	3.10385		3.00907				20.5709	20.4944
	28.0574											20.4179
Fig 2g	Ct	uc.372	∆Ct		∆∆Ct	2-∆∆Ct	Mean	2-∆∆Ct/mean				GAPDH
Ad-Nci	29.1181	29.0836	9.33103	9.15604	9.33103	0.00155267	0.00176721	0.8786	1		GAPDH	19.8309	19.7526	2G
	29.0491								0.146019			19.6743
	28.0386	28.0624	9.24039		9.24039	0.00165336		0.935574				18.9241	18.822
	28.0862											18.7199
	27.7516	27.7497	9.31156		9.31156	0.00157376		0.890536				18.4169	18.4382
	27.7479											18.4595
	28.6459	28.6856	8.85602		8.85602	0.0021581		1.22119				19.8696	19.8296
	28.7254											19.7896
	28.451	28.3573	9.04118		9.04118	0.00189816		1.0741				19.2865	19.3161
	28.2635											19.3456
Ad-uc.372i	29.9754	29.9525	10.1807		10.1807	0.000861592		0.487543	0.52196			19.7417	19.7718
	29.9296								0.1545			19.8019
	29.9508	29.9277	10.2125		10.2125	0.000842796		0.476907				19.9207	19.7151
	29.9045									0.00101634		19.5095
	30.4722	30.4646	10.675		10.675	0.000611645		0.346107				19.7846	19.7895
	30.4569											19.7944
	29.6464	29.6275	9.52229		9.52229	0.00135989		0.769512				20.0143	20.1052
	29.6086											20.196
	29.5534	29.5554	10.061		10.061	0.000936146		0.529731				19.5709	19.4944
	29.5574											19.4179
Fig 2c							2C
Ad-NCm				Ad-uc.372m
77.99	73.742			115.72	114.124
75.77	3.00008			114.865	3.20044
71.99				118.24
72				111.135
70.96				110.66
Fig 2i
Ad-NCi			Ad-uc.372i
80.7	81.328			46	48.14
85.99	3.0901			53.2	2.89589		2i
77.99				47.5
82.51				46.58
79.45				47.42
