# Supplementary material for: Ultraconserved element uc.372 drives hepatic lipid accumulation by suppressing miR-195/miR4668 maturation
Source: Nat Commun. 2018 Feb 9;9:612. doi: 10.1038/s41467-018-03072-8 (PMC5807361; doi:10.1038/s41467-018-03072-8)
Supplement: Supplementary file 5 — Supplementary Data 3 [file 41467_2018_3072_MOESM5_ESM.xlsx]

## Sheet: 6b 6c
Fig. 6b												Fig. 6c
	C1	C2	C3	C4	C5	db/db-1	db/db-2	db/db-3	db/db-4	db/db-5			C1	C2	C3	C4	C5	HFD1	HFD2	HFD3	HFD5	HFD5
INSM2	19.8782	19.9275	19.1763	14.8977	18.2857	17.9332	16.2703	16.9715	17.9324	16.9371		INSM2	25.2153	24.2866	22.81	20.5078	22.9286	25.6301	23.9496	25.6075	25.3	24.902
GAPDH	23.8161	22.3375	22.0952	17.8161	20.7593	21.7537	19.9531	21.0427	22.4484	20.4981		GAPDH	21.78	20.9537	19.698	17.4291	20.5099	21.8524	19.4651	21.1306	21.1594	20.2587
∆Ct	-3.93795	-2.41008	-2.91892	-2.91834	-2.47351	-3.82049	-3.68278	-4.07124	-4.51598	-3.56099		∆Ct	3.4353	3.33287	3.11196	3.07871	2.4187	3.77766	4.48452	4.47689	4.14054	4.64325
	-2.93176												3.07551
-∆∆Ct	3.93795	2.41008	2.91892	2.91834	2.47351	3.82049	3.68278	4.07124	4.51598	3.56099		-∆∆Ct	-3.4353	-3.33287	-3.11196	-3.07871	-2.4187	-3.77766	-4.48452	-4.47689	-4.14054	-4.64325
2-∆∆Ct	15.5074	5.80849	8.52011	8.51674	6.11826	14.5961	13.5629	16.575	20.3941	12.6807		2-∆∆Ct	11.8013	11.1081	9.68428	9.47846	5.85013	14.2707	20.1109	20.0425	17.1441	21.5598
Mean	8.8942											Mean	9.58445
	1.74354	0.653065	0.95794	0.95756	0.687893	1.64108	1.52491	1.86357	2.29296	1.42572			1.2313	1.15897	1.01042	0.988942	0.610378	1.48894	2.09829	2.09115	1.78874	2.24946
Result	1					1.74965						Result	1					1.94331
SD	0.439943					0.344741						SD	0.240211					0.304115
P value	0.0170952											P value	0.000613902
Fig. 6b												Fig. 6c
	C1	C2	C3	C4	C5	db/db-1	db/db-2	db/db-3	db/db-4	db/db-5			C1	C2	C3	C4	C5	HFD1	HFD2	HFD3	HFD5	HFD5
ralgapa1	28.9452	26.9382	28.475	26.1768	27.1544	31.1285	28.9771	30.0464	31.4094	31.1886		ralgapa1	21.5368	20.8745	21.8716	19.4674	20.2873	21.027	21.917	23.5245	23.269	22.6936
GAPDH	23.8161	22.3375	22.0952	17.8161	20.7593	21.7537	19.9531	21.0427	22.4484	20.4981		GAPDH	21.78	20.9537	19.698	17.4291	20.5099	21.8524	19.4651	21.1306	21.1594	20.2587
∆Ct	5.12905	4.60069	6.37978	8.3607	6.39518	9.37481	9.02398	9.00365	8.96103	10.6905		∆Ct	-0.243238	-0.0791633	2.1736	2.03827	-0.222603	-0.825445	2.45191	2.39389	2.10956	2.43493
	6.17308												0.733374
-∆∆Ct	-5.12905	-4.60069	-6.37978	-8.3607	-6.39518	-9.37481	-9.02398	-9.00365	-8.96103	-10.6905		-∆∆Ct	0.976612	0.812537	-1.44023	-1.3049	0.955977	1.55882	-1.71854	-1.66051	-1.37618	-1.70156
2-∆∆Ct	26.3071	21.1663	40.7017	69.9012	40.8983	87.887	81.4322	81.0658	80.3001	114.287		2-∆∆Ct	0.953771	0.660216	2.07426	1.70276	0.913892	2.42991	2.95338	2.75731	1.89388	2.8953
Mean	39.7949											Mean	1.26098
	0.661067	0.531885	1.02279	1.75654	1.02773	2.2085	2.0463	2.03709	2.01785	2.8719			0.756373	0.523575	1.64496	1.35035	0.724748	1.92701	2.34213	2.18664	1.50191	2.29608
Result	1					2.23633						Result	1					2.05075
SD	0.476351					0.363412						SD	0.474556					0.346444
P value	0.00172349											P value	0.00395618
					6B-ralgapa1							6C-INSM2				6C-ralgapa1
6B-INSM2
