# Supplementary material for: Ultraconserved element uc.372 drives hepatic lipid accumulation by suppressing miR-195/miR4668 maturation
Source: Nat Commun. 2018 Feb 9;9:612. doi: 10.1038/s41467-018-03072-8 (PMC5807361; doi:10.1038/s41467-018-03072-8)
Supplement: Supplementary file 6 — Supplementary Data 4 [file 41467_2018_3072_MOESM6_ESM.xlsx]

## Sheet: 7a 7b
USF1
	C1	C2	C3	C4	C5	DB1	DB2	DB3	DB4	DB5			C1	C2	C3	C4	C5	HFD1	HFD2	HFD3	HFD4	HFD5
USF1	24.8038	25.2858	27.1391	24.7433	25.0271	23.0621	22.3737	23.4701	23.0327	23.0714		USF1	20.8109	20.6862	20.5885	20.5381	20.5893	21.9741	21.695	21.9635	22.1214	21.3647
GAPDH	23.3029	25.0558	26.1987	24.6368	25.3354	23.9544	23.1538	24.218	23.4726	23.929		GAPDH	26.2213	26.6233	25.5926	27.3272	26.2352	28.951	28.1885	28.5971	28.9153	28.0551
∆Ct	1.50088	0.230029	0.940413	0.106481	-0.308245	-0.892291	-0.780151	-0.747872	-0.43988	-0.857577		∆Ct	-5.41034	-5.93705	-5.00411	-6.78908	-5.64585	-6.97694	-6.49343	-6.63353	-6.79384	-6.69038
average	0.493912											average	-5.75729
-∆∆Ct	-1.00697	0.263884	-0.446501	0.387431	0.802157	1.3862	1.27406	1.24178	0.933793	1.35149		-∆∆Ct	-0.346942	0.179762	-0.753177	1.03179	-0.111434	1.21966	0.736146	0.876246	1.03656	0.933093
2-∆∆Ct	0.49759	1.20071	0.733821	1.30806	1.74371	2.6139	2.41842	2.36491	1.91029	2.55175		2-∆∆Ct	0.786249	1.1327	0.593295	2.04456	0.925668	2.32892	1.66572	1.83559	2.05133	1.90937
Mean	1.09678											Mean	1.09649
	0.453684	1.09476	0.66907	1.19264	1.58985	2.38325	2.20502	2.15623	1.74173	2.32659			0.716872	1.03275	0.540944	1.86415	0.843989	2.12342	1.51874	1.67362	1.87032	1.74089
Result	1					2.16257						Result	0.999742					1.7854
SD	0.447768					0.252266						SD	0.515525					0.227514
	0.000979309												0.0142795
	C1	C2	C3	C4	C5	DB1	DB2	DB3	DB4	DB5
USF2	28.929	29.7774	32.4529	29.1249	30.7388	29.1311	28.4179	29.4179	28.4113	28.9831			C1	C2	C3	C4	C5	HFD1	HFD2	HFD3	HFD4	HFD5
GAPDH	23.3029	25.0558	26.1987	24.6368	25.3354	23.9544	23.1538	24.218	23.4726	23.929		USF2	20.7487	20.6006	20.7597	21.4867	20.8785	22.9306	22.6271	22.7646	23.6537	22.4292
∆Ct	5.62612	4.7216	6.25421	4.48807	5.40337	5.1767	5.26406	5.19991	4.93867	5.05411		GAPDH	26.2213	26.6233	25.5926	27.3272	26.2352	28.951	28.1885	28.5971	28.9153	28.0551
average	5.29867											∆Ct	-5.47258	-6.02271	-4.83295	-5.84045	-5.35662	-6.02049	-5.56137	-5.83247	-5.26162	-5.62593
-∆∆Ct	-0.327442	0.577073	-0.955536	0.810602	-0.104698	0.121977	0.0346181	0.0987631	0.360005	0.244568		average	-5.50506
2-∆∆Ct	0.796948	1.49182	0.51565	1.75394	0.93	1.08823	1.02429	1.07085	1.28343	1.18474		-∆∆Ct	-0.0324798	0.517643	-0.672113	0.33539	-0.14844	0.515424	0.0563046	0.327408	-0.24344	0.120864
Mean	1.09767											2-∆∆Ct	0.977738	1.43161	0.627587	1.26172	0.902225	1.42941	1.0398	1.25476	0.844729	1.08739
	0.726035	1.35908	0.469767	1.59788	0.847247	0.991394	0.933143	0.975569	1.16923	1.07932		Mean	1.04018
Result	1					1.02973							0.939973	1.37632	0.603346	1.21298	0.867377	1.3742	0.999637	1.20629	0.812101	1.04539
SD	0.465276					0.0944075						Result	1					1.08752
P value	0.892098											SD	0.302285					0.213101
													0.611059
	C1	C2	C3	C4	C5	DB1	DB2	DB3	DB4	DB5			C1	C2	C3	C4	C5	HFD1	HFD2	HFD3	HFD4	HFD5
Evi-1	27.3108	27.4584	30.2363	27.6402	28.7834	27.0169	26.9287	26.8125	26.459	27.3053		Evi-1	24.8038	24.8582	27.1391	24.7433	25.0271	26.9621	26.7366	26.7008	27.0327	26.0714
GAPDH	23.3029	25.0558	26.1987	24.6368	25.3354	23.9544	23.1538	24.218	23.4726	23.929		GAPDH	26.2213	26.6233	25.5926	27.3272	26.2352	28.951	28.1885	28.5971	28.9153	28.0551
∆Ct	4.00792	2.40263	4.03763	3.00342	3.44799	3.06246	3.77493	2.59459	2.9864	3.37631		∆Ct	-1.41749	-1.7651	1.5465	-2.58385	-1.208	-1.98892	-1.45187	-1.89621	-1.88255	-1.98369
average	3.37992											average	-1.08559
-∆∆Ct	-3.51401	-1.90872	-3.54371	-2.50951	-2.95408	-2.56855	-3.28102	-2.10067	-2.49248	-2.88239		-∆∆Ct	0.331904	0.679512	-2.63209	1.49826	0.122415	0.903329	0.366284	0.810625	0.796966	0.898101
2-∆∆Ct	0.0875344	0.266329	0.0857503	0.175615	0.129043	0.168573	0.102876	0.233149	0.1777	0.135617		2-∆∆Ct	1.25867	1.6016	0.16131	2.82502	1.08856	1.87038	1.28903	1.75397	1.73744	1.86361
Mean	0.148854											Mean	1.38703
	0.588054	1.78919	0.576069	1.17978	0.866906	1.13247	0.691119	1.56629	1.19379	0.911071			0.907458	1.15469	0.116299	2.03674	0.78481	1.34847	0.929343	1.26455	1.25263	1.3436
Result	1					1.09895						Result	1					1.22772
SD	0.505538					0.327929						SD	0.695441					0.172493
P value	0.72301												0.497487
	C1	C2	C3	C4	C5	DB1	DB2	DB3	DB4	DB5			C1	C2	C3	C4	C5	HFD1	HFD2	HFD3	HFD4	HFD5
Elk-1	25.7798	25.6434	26.0288	25.5124	25.7339	24.0233	23.0661	24.8413	24.0224	24.0397		Elk-1	25.4426	25.7148	27.0032	26.3659	25.4306	28.5247	27.1667	28.0248	27.8124	27.0667
GAPDH	23.3029	25.0558	26.1987	24.6368	25.3354	23.9544	23.1538	24.218	23.4726	23.929		GAPDH	26.2213	26.6233	25.5926	27.3272	26.2352	28.951	28.1885	28.5971	28.9153	28.0551
∆Ct	2.47691	0.587596	-0.169922	0.875566	0.398521	0.0688957	-0.0877042	0.62331	0.549832	0.110687		∆Ct	-0.77867	-0.908488	1.41056	-0.961215	-0.804555	-0.426304	-1.02179	-0.572232	-1.10287	-0.98843
average	0.833735											average	-0.408474
-∆∆Ct	-1.983	-0.0936838	0.663835	-0.381653	0.0953909	0.425017	0.581617	-0.129398	-0.0559196	0.383225		-∆∆Ct	-0.306919	-0.177101	-2.49614	-0.124374	-0.281034	-0.659284	-0.0638023	-0.513356	0.0172771	-0.0971582
2-∆∆Ct	0.252963	0.937127	1.58429	0.767557	1.06835	1.34259	1.49653	0.914213	0.961981	1.30425		2-∆∆Ct	0.808366	0.884479	0.17725	0.917402	0.823001	0.633192	0.956739	0.700591	1.01205	0.934873
Mean	0.922058											Mean	0.7221
	0.274346	1.01634	1.71821	0.832439	1.15866	1.45608	1.62303	0.991492	1.0433	1.4145			1.11947	1.22487	0.245464	1.27046	1.13973	0.876877	1.32494	0.970213	1.40153	1.29466
Result	1					1.30568						Result	1					1.17364
SD	0.52343					0.275104						SD	0.426274					0.233947
P value	0.281066												0.447624
													C1	C2	C3	C4	C5	HFD1	HFD2	HFD3	HFD4	HFD5
	C1	C2	C3	C4	C5	DB1	DB2	DB3	DB4	DB5		p54	24.6335	24.9931	27.1432	24.7902	24.9915	27.2962	26.8355	26.8217	27.99	26.4754
P54	26.2213	26.6233	27.9263	27.3272	26.9352	26.0951	26.0471	26.5971	26.5995	26.0551		GAPDH	26.2213	26.6233	25.5926	27.3272	26.2352	28.951	28.1885	28.5971	28.9153	28.0551
GAPDH	23.3029	25.0558	26.1987	24.6368	25.3354	23.9544	23.1538	24.218	23.4726	23.929		∆Ct	-1.58781	-1.6302	1.55059	-2.53697	-1.24361	-1.65482	-1.35297	-1.77533	-0.925267	-1.57972
∆Ct	2.91838	1.56747	1.7276	2.69033	1.59976	2.14068	2.8933	2.3791	3.12693	2.12611		average	-1.0896
average	2.10071											-∆∆Ct	0.498208	0.540597	-2.64018	1.44737	0.154007	0.565221	0.263372	0.685729	-0.164331	0.490125
-∆∆Ct	-2.42446	-1.07356	-1.23369	-2.19642	-1.10585	-1.64677	-2.39939	-1.88519	-2.63301	-1.6322		2-∆∆Ct	1.41246	1.45457	0.160408	2.72711	1.11266	1.47961	1.20028	1.60851	0.892342	1.40457
2-∆∆Ct	0.186279	0.475145	0.42523	0.218179	0.46463	0.319354	0.189545	0.270709	0.161207	0.322596		Mean	1.37344
Mean	0.353892												1.02841	1.05907	0.116793	1.9856	0.810123	1.0773	0.873922	1.17116	0.649713	1.02266
	0.526372	1.34262	1.20158	0.616511	1.31291	0.902404	0.5356	0.764947	0.455525	0.911564		Result	1					0.958952
Result	1					0.714008						SD	0.669294					0.203689
SD	0.39602					0.209618							0.898858
P value	0.191364
	C1	C2	C3	C4	C5	DB1	DB2	DB3	DB4	DB5			C1	C2	C3	C4	C5	HFD1	HFD2	HFD3	HFD4	HFD5
CHOP-C	29.7427	31.5397	31.8754	30.8159	31.5667	29.8915	29.7092	29.9717	29.6149	29.8705		CHOP-C	20.7798	20.6434	20.6741	21.5124	20.7339	23.7023	23.6611	22.9711	23.6224	22.9697
GAPDH	23.3029	25.0558	26.1987	24.6368	25.3354	23.9544	23.1538	24.218	23.4726	23.929		GAPDH	26.2213	26.6233	25.5926	27.3272	26.2352	28.951	28.1885	28.5971	28.9153	28.0551
∆Ct	6.43979	6.48389	5.67663	6.17904	6.23128	5.9371	6.55541	5.75377	6.14234	5.94154		∆Ct	-5.44146	-5.97988	-4.91853	-5.81476	-5.50124	-5.24872	-4.5274	-5.62596	-5.29284	-5.08542
average	6.20213											average	-5.53117
-∆∆Ct	-5.94588	-5.98998	-5.18272	-5.68513	-5.73737	-5.44319	-6.06149	-5.25986	-5.64843	-5.44762		-∆∆Ct	-0.0897109	0.448703	-0.612645	0.28359	-0.0299371	-0.282459	-1.00377	0.0947867	-0.238332	-0.445755
2-∆∆Ct	0.0162223	0.0157339	0.0275325	0.0194359	0.0187448	0.0229846	0.014973	0.026099	0.0199367	0.0229141		2-∆∆Ct	0.939711	1.36481	0.653996	1.21722	0.979463	0.822189	0.498694	1.06791	0.847725	0.7342
Mean	0.0195339											Mean	1.03104
	0.830469	0.805466	1.40948	0.994985	0.959605	1.17665	0.766513	1.33609	1.02062	1.17304			0.91142	1.32372	0.634307	1.18057	0.949975	0.797436	0.48368	1.03576	0.822203	0.712096
Result	1					1.09458						Result	1					0.770234
SD	0.242853					0.214661						SD	0.265275					0.199647
													0.16034
	C1	C2	C3	C4	C5	DB1	DB2	DB3	DB4	DB5			C1	C2	C3	C4	C5	HFD1	HFD2	HFD3	HFD4	HFD5
cp2	29.7427	31.5397	31.8754	30.8159	31.5667	29.8915	29.7092	29.9717	29.6149	29.8705		CP2	25.4334	25.7214	27.1832	25.3468	25.5319	27.2458	27.2398	27.8217	27.9574	26.9114
GAPDH	23.3029	25.0558	26.1987	24.6368	25.3354	23.9544	23.1538	24.218	23.4726	23.929		GAPDH	26.2213	26.6233	25.5926	27.3272	26.2352	28.951	28.1885	28.5971	28.9153	28.0551
∆Ct	6.43979	6.48389	5.67663	6.17904	6.23128	5.9371	6.55541	5.75377	6.14234	5.94154		∆Ct	-0.787873	-0.901888	1.59061	-1.9804	-0.703254	-1.70527	-0.948716	-0.775324	-0.957848	-1.1437
average	6.20213											average	-0.55656
-∆∆Ct	-5.94588	-5.98998	-5.18272	-5.68513	-5.73737	-5.44319	-6.06149	-5.25986	-5.64843	-5.44762		-∆∆Ct	0.231314	0.345329	-2.14717	1.42384	0.146695	1.14871	0.392156	0.218765	0.401288	0.587137
2-∆∆Ct	0.0162223	0.0157339	0.0275325	0.0194359	0.0187448	0.0229846	0.014973	0.026099	0.0199367	0.0229141		2-∆∆Ct	1.1739	1.27044	0.225754	2.68298	1.10703	2.21716	1.31235	1.16374	1.32069	1.50226
Mean	0.0195339											Mean	1.29202
	0.830469	0.805466	1.40948	0.994985	0.959605	1.17665	0.766513	1.33609	1.02062	1.17304			0.908578	0.983296	0.17473	2.07658	0.85682	1.71604	1.01574	0.90071	1.02219	1.16272
Result	1					1.09458						Result	1					1.16348
SD	0.242853					0.214661						SD	0.683598					0.322552
	C1	C2	C3	C4	C5	DB1	DB2	DB3	DB4	DB5			C1	C2	C3	C4	C5	HFD1	HFD2	HFD3	HFD4	HFD5
2017-10-01	24.8038	25.2858	27.1391	24.7433	25.0271	24.0621	23.0374	24.1701	23.0327	24.0714		Oct-1	30.7427	31.5397	31.8754	31.8159	31.5667	33.8915	32.9218	32.9728	33.6149	32.8705
GAPDH	23.3029	25.0558	26.1987	24.6368	25.3354	23.9544	23.1538	24.218	23.4726	23.929		GAPDH	26.2213	26.6233	25.5926	27.3272	26.2352	28.951	28.1885	28.5971	28.9153	28.0551
∆Ct	1.50088	0.230029	0.940413	0.106481	-0.308245	0.107709	-0.116445	-0.0478722	-0.43988	0.142423		∆Ct	4.52142	4.91642	6.28272	4.48871	5.33152	4.94047	4.73337	4.37571	4.69967	4.81542
average	0.493912											average	5.10816
-∆∆Ct	-1.00697	0.263884	-0.446501	0.387431	0.802157	0.386203	0.610358	0.541785	0.933793	0.351489		-∆∆Ct	0.586742	0.191737	-1.17456	0.619445	-0.223361	0.167686	0.374791	0.732444	0.408489	0.292735
2-∆∆Ct	0.49759	1.20071	0.733821	1.30806	1.74371	1.30695	1.52664	1.45577	1.91029	1.27588		2-∆∆Ct	1.50185	1.14214	0.443018	1.53628	0.856567	1.12326	1.29665	1.66145	1.32729	1.22496
Mean	1.09678											Mean	1.09597
	0.453684	1.09476	0.66907	1.19264	1.58985	1.19163	1.39193	1.32732	1.74173	1.1633			1.37034	1.04212	0.404224	1.40176	0.78156	1.02489	1.18311	1.51596	1.21107	1.11769
Result	1					1.36318						Result	1					1.21054
SD	0.447768					0.231731						SD	0.419225					0.185149
7A												7B
