# Supplementary material for: Ultraconserved element uc.372 drives hepatic lipid accumulation by suppressing miR-195/miR4668 maturation
Source: Nat Commun. 2018 Feb 9;9:612. doi: 10.1038/s41467-018-03072-8 (PMC5807361; doi:10.1038/s41467-018-03072-8)
Supplement: Supplementary file 7 — Supplementary Data 5 [file 41467_2018_3072_MOESM7_ESM.xlsx]

## Sheet: 8d
USF1
Fig. 8d			∆Ct		-∆∆Ct	2-∆∆Ct	Mean	2-∆∆Ct/mean							GAPDH
Control	28.8246	28.7102	8.80757	7.84319	0.964382	0.512498	1.30562	0.392531	1						20.0309	19.9026
	28.5957								0.813872						19.7743
		26.8764	7.05436		-0.788835	1.72768		1.32326							19.9241	19.822
	26.8764														19.7199
	26.0294	26.9835	7.54531		-0.297886	1.22934		0.941574							19.4169	19.4382
	27.9375														19.4595
	28.2521	28.354	7.52436		-0.318833	1.24732		0.955345							20.8696	20.8296
	28.4558														20.7896
	25.7732	25.788	5.77189		-2.0713	4.20266		3.21889							20.2865	20.0161
	25.8027														19.7456
	27.7706	27.4585	7.63		-0.213191	1.15925		0.887889							19.6445	19.8285
	27.1464														20.0124
	27.5983	27.6842	7.63487		-0.208323	1.15534		0.884898							19.9027	20.0494
	27.7701														20.196
	30.2039	30.2397	10.3852		2.542	0.171704		0.131511							19.8514	19.8545
	30.2756														19.8576
	28.4594	28.3463	8.04736		0.204167	0.86804		0.664847							20.3584	20.2989
	28.2331														20.2394
	27.7963	27.8189	7.25392		-0.589274	1.50449		1.15231							20.6644	20.565
	27.8416														20.4656
	28.488	28.4589	8.62029		0.777093	0.583541		0.446944							19.9901	19.8386
	28.4298														19.6872
NAFLD	25.7085	25.4114	6.63962		-1.20357	2.30308		1.76397	3.70404						18.7417	18.7718
	25.1144								1.74178						18.8019
	25.723	25.7113	4.92175		-2.92144	7.57601		5.8026							20.7846	20.7895
	25.6995														20.7944
	26.1281	25.693	5.19859		-2.6446	6.25324		4.78947							20.5709	20.4944
	25.258														20.4179
	26.5821	26.5049	5.28859		-2.5546	5.87504		4.49979							21.3913	21.2163
	26.4277														21.0413
	23.0912	23.3073	4.94687		-2.89632	7.44524		5.70244	0.000182124						18.6562	18.3604
	23.5234														18.0647
	25.2641	25.2188	5.05893		-2.78426	6.88884		5.27628							20.0263	20.1599
	25.1736														20.2935
	25.829	25.814	5.97302		-1.87018	3.65577		2.80002							20.0388	19.8409
	25.7989														19.6431
	27.2037	26.6466	5.66493		-2.17826	4.52609		3.46661							20.8831	20.9816
	26.0895														21.0802
	28.7223	28.7527	9.53107		1.68787										19.1831	19.2216
	28.7831														19.2601
	26.8439	27.3516	6.8937		-0.949494	1.93119		1.47914							20.3993	20.4579
	27.8593														20.5165
	25.7861	25.7631	6.91243		-0.930763	1.90628		1.46006							18.8887	18.8506
	25.74														18.8125
Fig 8e			∆Ct		-∆∆Ct	2-∆∆Ct	Mean	2-∆∆Ct/mean							GAPDH
INSM2	27.8246	28.2102	8.30757	8.35727	8.30757	0.00315625	0.0042914	0.735481	1						20.0309	19.9026
	28.5957								0.624795						19.7743
		26.8764	7.05436		7.05436	0.00752362		1.75318							19.9241	19.822
	26.8764														19.7199
	27.0294	27.4835	8.04531		8.04531	0.00378548		0.882108							19.4169	19.4382
	27.9375														19.4595
	28.2521	28.354	7.52436		7.52436	0.00543178		1.26573							20.8696	20.8296
	28.4558														20.7896
	27.7732	27.788	7.77189		7.77189	0.00457539		1.06617							20.2865	20.0161
	27.8027														19.7456
	30.4298														19.6872
	30.6973	29.2087	9.57771		9.57771	0.00130865		0.304946							19.6869	19.631
	27.72														19.575
	27.3173	27.4808	8.17017		8.17017	0.00347164		0.808975							19.149	19.3107
	27.6443														19.4723
	30.9593	30.9436	12.8457		12.8457	0.000135851		0.0316564							18.2156	18.0979
	30.928														17.9803
	27.5655	27.5416	8.15972		8.15972	0.00349688		0.814857							19.5106	19.3819
	27.5177														19.2532
	26.627	27.1602	6.66404		6.66404	0.00986108		2.29787							20.5335	20.4962
	27.6934														20.4589
	27.9965	27.9216	7.80912		7.80912	0.00445883		1.03901							20.3579	20.1125
	27.8467														19.867
nafld									2.22591						18.7417	18.7417
	27.258														20.4179
	27.5821	27.5049	6.28859		6.28859	0.0127922		2.98088							21.3913	21.2163
	27.4277														21.0413
	27.0912	27.3073	8.94687		8.94687				0.000967293						18.6562	18.3604
	27.5234														18.0647
	26.2641	26.3188	6.15893		6.15893	0.0139951		3.2612							20.0263	20.1599
	26.3736														20.2935
	27.7258	27.6481	6.79605		6.79605	0.00899879		2.09693							20.8931	20.852
	27.5703														20.8109
	26.9338	26.8441	7.06584		7.06584	0.00746396		1.73928							19.8691	19.7783
	26.7545														19.6875
	26.829	26.814	6.97302		6.97302	0.00796		1.85487							20.0388	19.8409
	26.7989														19.6431
	26.1091	26.1045	6.66687		6.66687	0.00984173		2.29336							19.5972	19.4376
	26.0998														19.278
	26.9833	27.7188	7.96648		7.96648	0.00399807		0.931646							19.716	19.7523
	28.4542														19.7886
	28.2037	28.1466	7.16493		7.16493	0.00696854		1.62384							20.8831	20.9816
	28.0895														21.0802
	25.8439	26.3516	5.8937		5.8937	0.0168198		3.91941							20.3993	20.4579
	26.8593														20.5165
	25.7861	25.7631	6.91243		6.91243	0.0083014		1.93443							18.8887	18.8506
	25.74														18.8125
	27.2995	27.3685	6.97747		6.97747	0.00793546		1.84915							20.6378	20.391
	27.4375														20.1442
