# Supplementary material for: Ultraconserved element uc.372 drives hepatic lipid accumulation by suppressing miR-195/miR4668 maturation
Source: Nat Commun. 2018 Feb 9;9:612. doi: 10.1038/s41467-018-03072-8 (PMC5807361; doi:10.1038/s41467-018-03072-8)
Supplement: Supplementary file 8 — Supplementary Data 6 [file 41467_2018_3072_MOESM8_ESM.xlsx]

## Sheet: S1d
Fig S1 d
uc.372 5week		uc.372	∆Ct		∆∆Ct	2-∆∆Ct	Mean	2-∆∆Ct/mean			GAPDH
	28.8181	28.4336	9.53103	9.35904	0.171994	0.887615	1.00588	0.882422	1			19.0309	18.9026
	28.0491								0.120896			18.7743
	28.2386	28.3624	9.54039		0.181349	0.881878		0.876719				18.9241	18.822
	28.4862											18.7199
	27.6916	27.6697	9.23156		-0.127473	1.09238		1.08599				18.4169	18.4382
	27.6479											18.4595
	28.9659	28.9806	9.15102		-0.208013	1.1551		1.14834				19.8696	19.8296
	28.9954											19.7896
	28.451	28.3573	9.34118		-0.0178575	1.01245		1.00653				19.2865	19.0161
	28.2635											18.7456
10 week
	27.2554	27.2825	8.51071		-0.84833	1.80042		1.78988	1.67656			18.7417	18.7718
	27.3096								0.169165			18.8019
	28.7631	28.7458	8.53067		-0.828363	1.77567		1.76528				19.9207	20.2151
	28.7285									8.58669e-05		20.5095
	29.5002	29.4536	8.66402		-0.695019	1.61891		1.60943				20.7846	20.7895
	29.4069											20.7944
	28.5001	28.5003	8.49514		-0.863893	1.81994		1.8093				20.0143	20.0052
	28.5006											19.996
	29.2434	29.3504	8.85598		-0.503058	1.41721		1.40892				20.5709	20.4944
	29.4574											20.4179
	28.8181	28.4336	9.53103	9.35904	9.53103	0.00135168	0.00153178	0.882422	1			19.0309	18.9026
	28.0491								0.120896			18.7743
	28.2386	28.3624	9.54039		9.54039	0.00134294		0.876719				18.9241	18.822
	28.4862											18.7199
	27.6916	27.6697	9.23156		9.23156	0.0016635		1.08599				18.4169	18.4382
	27.6479											18.4595
	28.9659	28.9806	9.15102		9.15102	0.00175901		1.14834				19.8696	19.8296
	28.9954											19.7896
	28.451	28.3573	9.34118		9.34118	0.00154179		1.00653				19.2865	19.0161
	28.2635											18.7456
	26.8554	26.9825	8.21071		8.21071	0.00337544		2.2036	2.20118			18.7417	18.7718
	27.1096								0.25031			18.8019
	28.4631	28.3958	8.18067		8.18067	0.00344645		2.24996				19.9207	20.2151
	28.3285									1.09622e-05		20.5095
	29.2902	29.2986	8.50902		8.50902	0.00274492		1.79198				20.7846	20.7895
	29.3069											20.7944
	28.0001	28.0503	8.04514		8.04514	0.00378591		2.47157				20.0143	20.0052
	28.1006											19.996
	28.2434	28.6504	8.15598		8.15598	0.00350595		2.2888				20.5709	20.4944
	29.0574											20.4179
15 week
	28.8181	28.4336	9.53103	9.35904	9.53103	0.00135168	0.00153178	0.882422	1			19.0309	18.9026
	28.0491								0.120896			18.7743
	28.2386	28.3624	9.54039		9.54039	0.00134294		0.876719				18.9241	18.822
	28.4862											18.7199
	27.6916	27.6697	9.23156		9.23156	0.0016635		1.08599				18.4169	18.4382
	27.6479											18.4595
	28.9659	28.9806	9.15102		9.15102	0.00175901		1.14834				19.8696	19.8296
	28.9954											19.7896
	28.451	28.3573	9.34118		9.34118	0.00154179		1.00653				19.2865	19.0161
	28.2635											18.7456
	26.7554	26.8825	7.96071		7.96071	0.0040141		2.62054	2.65457			18.9417	18.9218
	27.0096								0.258644			18.9019
	27.2031	27.1808	7.96567		7.96567	0.0040003		2.61154				18.9207	19.2151
	27.1585									1.19115e-06		19.5095
	29.2902	29.5136	7.72402		7.72402	0.00472976		3.08775				21.7846	21.7895
	29.7369											21.7944
	27.0001	27.0503	7.99514		7.99514	0.00391942		2.55873				19.0143	19.0552
	27.1006											19.096
	28.0434	28.2354	8.09098		8.09098	0.00366752		2.39428				20.1709	20.1444
	28.4274											20.1179
22 week
	28.8181	28.4336	9.53103	9.35904	9.53103	0.00135168	0.00153178	0.882422	1			19.0309	18.9026
	28.0491								0.120896			18.7743
	28.2386	28.3624	9.54039		9.54039	0.00134294		0.876719				18.9241	18.822
	28.4862											18.7199
	27.6916	27.6697	9.23156		9.23156	0.0016635		1.08599				18.4169	18.4382
	27.6479											18.4595
	28.9659	28.9806	9.15102		9.15102	0.00175901		1.14834				19.8696	19.8296
	28.9954											19.7896
	28.451	28.3573	9.34118		9.34118	0.00154179		1.00653				19.2865	19.0161
	28.2635											18.7456
	26.3004	26.255	7.98321		7.98321	0.00395198		2.57999	2.86705			18.3417	18.2718
	26.2096								0.276364			18.2019
	26.8831	26.9708	7.75567		7.75567	0.00462711		3.02073				19.1207	19.2151
	27.0585									7.18004e-07		19.3095
	28.5002	28.7186	7.97902		7.97902	0.00396347		2.58749				20.7846	20.7395
	28.9369											20.6944
	27.7001	27.6003	7.79514		7.79514	0.00450223		2.93921				19.8143	19.8052
	27.5006											19.796
	28.5194	28.5634	7.66898		7.66898	0.00491369		3.20782				20.8709	20.8944
	28.6074											20.9179
uc.348 5week		uc.372	∆Ct		∆∆Ct	2-∆∆Ct	Mean	2-∆∆Ct/mean			GAPDH
	28.9181	28.9686	10.066	10.226	10.066	0.000932873	0.000840224	1.11027	1			19.0309	18.9026
	29.0191								0.120094			18.7743
	29.2386	29.3624	10.5404		10.5404	0.000671471		0.799157				18.9241	18.822
	29.4862											18.7199
	28.6916	28.6697	10.2316		10.2316	0.000831749		0.989913				18.4169	18.4382
	28.6479											18.4595
	29.9659	29.9806	10.151		10.151	0.000879503		1.04675				19.8696	19.8296
	29.9954											19.7896
	29.351	29.1573	10.1412		10.1412	0.000885525		1.05391				19.2865	19.0161
	28.9635											18.7456
								0
	30.0704	29.54	10.7682		10.7682	0.000573385		0.682419	0.870715			18.7417	18.7718
	29.0096								0.112768			18.8019
	31.0631	30.5558	10.3407		10.3407	0.000771164		0.917808				19.9207	20.2151
	30.0485									0.117367		20.5095
	31.0802	31.0886	10.299		10.299	0.000793755		0.944694				20.7846	20.7895
	31.0969											20.7944
	30.1001	30.4531	10.4479		10.4479	0.000715931		0.852072				20.0143	20.0052
	30.8061											19.996
	31.0934	30.7754	10.281		10.281	0.000803743		0.956581				20.5709	20.4944
	30.4574											20.4179
10 week
	28.9181	28.9686	10.066	10.226	10.066	0.000932873	0.000840224	1.11027	1		RNU6	19.0309	18.9026
	29.0191								0.120094			18.7743
	29.2386	29.3624	10.5404		10.5404	0.000671471		0.799157				18.9241	18.822
	29.4862											18.7199
	28.6916	28.6697	10.2316		10.2316	0.000831749		0.989913				18.4169	18.4382
	28.6479											18.4595
	29.9659	29.9806	10.151		10.151	0.000879503		1.04675				19.8696	19.8296
	29.9954											19.7896
	29.351	29.1573	10.1412		10.1412	0.000885525		1.05391				19.2865	19.0161
	28.9635											18.7456
	29.3504	29.2255	10.4537		10.4537	0.000713051		0.848643	1.23097			18.7417	18.7718
	29.1006								0.224667			18.8019
	29.9631	29.9808	9.76567		9.76567	0.00114879		1.36724				19.9207	20.2151
	29.9985									0.0771776		20.5095
	30.829	30.568	9.77844		9.77844	0.00113867		1.35519				20.7846	20.7895
	30.3069											20.7944
	29.9001	29.9503	9.94514		9.94514	0.00101441		1.20731				20.0143	20.0052
	30.0006											19.996
	30.1434	30.2504	9.75598		9.75598	0.00115653		1.37646				20.5709	20.4944
	30.3574											20.4179
15 week
	28.9181	28.9686	10.066	10.226	10.066	0.000932873	0.000840224	1.11027	1		RNU6	19.0309	18.9026
	29.0191								0.120094			18.7743
	29.2386	29.3624	10.5404		10.5404	0.000671471		0.799157				18.9241	18.822
	29.4862											18.7199
	28.6916	28.6697	10.2316		10.2316	0.000831749		0.989913				18.4169	18.4382
	28.6479											18.4595
	29.9659	29.9806	10.151		10.151	0.000879503		1.04675				19.8696	19.8296
	29.9954											19.7896
	29.351	29.1573	10.1412		10.1412	0.000885525		1.05391				19.2865	19.0161
	28.9635											18.7456
	28.8	28.7953	9.87351		9.87351	0.00106605		1.26877	1.67325			18.9417	18.9218
	28.7906								0.239965			18.9019
	28.5231	28.7008	9.48567		9.48567	0.00139485		1.66009				18.9207	19.2151
	28.8785									0.000504203		19.5095
	31.129	31.158	9.36844		9.36844	0.00151293		1.80063				21.7846	21.7895
	31.1869											21.7944
	28.488	28.3596	9.30436		9.30436	0.00158164		1.88241				19.0143	19.0552
	28.2311											19.096
	29.6434	29.5504	9.40598		9.40598	0.00147407		1.75438				20.1709	20.1444
	29.4574											20.1179
22 week
	28.9181	28.9686	10.066	10.226	10.066	0.000932873	0.000840224	1.11027	1		RNU6	19.0309	18.9026
	29.0191								0.120094			18.7743
	29.2386	29.3624	10.5404		10.5404	0.000671471		0.799157				18.9241	18.822
	29.4862											18.7199
	28.6916	28.6697	10.2316		10.2316	0.000831749		0.989913				18.4169	18.4382
	28.6479											18.4595
	29.9659	29.9806	10.151		10.151	0.000879503		1.04675				19.8696	19.8296
	29.9954											19.7896
	29.351	29.1573	10.1412		10.1412	0.000885525		1.05391				19.2865	19.0161
	28.9635											18.7456
	28.2504	27.8755	9.60371		9.60371	0.00128527		1.52968	1.88013			18.3417	18.2718
	27.5006								0.281951			18.2019
	28.5331	28.5158	9.30067		9.30067	0.00158569		1.88722				19.1207	19.2151
	28.4985									0.00020434		19.3095
	30.029	30.068	9.32844		9.32844	0.00155547		1.85125				20.7846	20.7395
	30.1069											20.6944
	28.7601	28.8103	9.00514		9.00514	0.00194617		2.31625				19.8143	19.8052
	28.8606											19.796
	30.1434	30.2504	9.35598		9.35598	0.00152605		1.81625				20.8709	20.8944
	30.3574											20.9179
uc.94 5 week
	28.8181	28.9186	10.016	9.97354	10.016	0.000965771	0.000999906	0.965862	1		RNU6	19.0309	18.9026
	29.0191								0.119839			18.7743
	28.8086	28.8974	10.0754		10.0754	0.000926843		0.926931				18.9241	18.822
	28.9862											18.7199
	28.4316	28.5247	10.0866		10.0866	0.00091969		0.919777				18.4169	18.4382
	28.6179											18.4595
	29.8609	29.8281	9.99852		9.99852	0.000977562		0.977654				19.8696	19.8296
	29.7954											19.7896
	28.751	28.7073	9.69118		9.69118	0.00120966		1.20978				19.2865	19.0161
	28.6635											18.7456
	28.7704	28.89	10.1182		10.1182	0.000899738		0.899823	1.06114			18.7417	18.7718
	29.0096								0.115746			18.8019
	29.8631	29.9558	9.74067		9.74067	0.00116887		1.16898				19.9207	20.2151
	30.0485									0.435664		20.5095
	30.7802	30.6886	9.89902		9.89902	0.00104737		1.04746				20.7846	20.7895
	30.5969											20.7944
	29.1001	29.9531	9.94789		9.94789	0.00101248		1.01258				20.0143	20.0052
	30.8061											19.996
	30.2934	30.2254	9.73098		9.73098	0.00117675		1.17686				20.5709	20.4944
	30.1574											20.4179
10 week
	28.8181	28.9186	10.016	9.97354	10.016	0.000965771	0.000999906	0.965862	1		RNU6	19.0309	18.9026
	29.0191								0.119839			18.7743
	28.8086	28.8974	10.0754		10.0754	0.000926843		0.926931				18.9241	18.822
	28.9862											18.7199
	28.4316	28.5247	10.0866		10.0866	0.00091969		0.919777				18.4169	18.4382
	28.6179											18.4595
	29.8609	29.8281	9.99852		9.99852	0.000977562		0.977654				19.8696	19.8296
	29.7954											19.7896
	28.751	28.7073	9.69118		9.69118	0.00120966		1.20978				19.2865	19.0161
	28.6635											18.7456
	28.4304	28.3805	9.60871		9.60871	0.00128083		1.28095	1.27776			18.7417	18.7718
	28.3306								0.129922			18.8019
	29.9231	29.9408	9.72567		9.72567	0.00118108		1.18119				19.9207	20.2151
	29.9585									0.00791633		20.5095
	30.65	30.4785	9.68894		9.68894	0.00121154		1.21166				20.7846	20.7895
	30.3069											20.7944
	29.3401	29.3853	9.38014		9.38014	0.0015007		1.50085				20.0143	20.0052
	29.4306											19.996
	30.1234	30.1804	9.68598		9.68598	0.00121403		1.21415				20.5709	20.4944
	30.2374											20.4179
15 week
	28.8181	28.9186	10.016	9.97354	10.016	0.000965771	0.000999906	0.965862	1		RNU6	19.0309	18.9026
	29.0191								0.119839			18.7743
	28.8086	28.8974	10.0754		10.0754	0.000926843		0.926931				18.9241	18.822
	28.9862											18.7199
	28.4316	28.5247	10.0866		10.0866	0.00091969		0.919777				18.4169	18.4382
	28.6179											18.4595
	29.8609	29.8281	9.99852		9.99852	0.000977562		0.977654				19.8696	19.8296
	29.7954											19.7896
	28.751	28.7073	9.69118		9.69118	0.00120966		1.20978				19.2865	19.0161
	28.6635											18.7456
								0
	28.09	28.1303	9.20851		9.20851	0.00169029		1.69045	1.86429			18.9417	18.9218
	28.1706								0.21669			18.9019
	28.3231	28.2708	9.05567		9.05567	0.00187919		1.87937				18.9207	19.2151
	28.2185									5.21469e-05		19.5095
	31.029	30.908	9.11844		9.11844	0.00179919		1.79936				21.7846	21.7895
	30.7869											21.7944
	28.028	27.8646	8.80936		8.80936	0.00222904		2.22925				19.0143	19.0552
	27.7011											19.096
	29.2434	29.3254	9.18098		9.18098	0.00172286		1.72302				20.1709	20.1444
	29.4074											20.1179
22 week
	28.8181	28.9186	10.016	9.97354	10.016	0.000965771	0.000999906	0.965862	1		RNU6	19.0309	18.9026
	29.0191								0.119839			18.7743
	28.8086	28.8974	10.0754		10.0754	0.000926843		0.926931				18.9241	18.822
	28.9862											18.7199
	28.4316	28.5247	10.0866		10.0866	0.00091969		0.919777				18.4169	18.4382
	28.6179											18.4595
	29.8609	29.8281	9.99852		9.99852	0.000977562		0.977654				19.8696	19.8296
	29.7954											19.7896
	28.751	28.7073	9.69118		9.69118	0.00120966		1.20978				19.2865	19.0161
	28.6635											18.7456
	27.2504	26.8755	8.60371		8.60371	0.00257055		2.57079	2.16004			18.3417	18.2718
	26.5006								0.244197			18.2019
	28.0331	28.1658	8.95067		8.95067	0.00202106		2.02125				19.1207	19.2151
	28.2985									1.20897e-05		19.3095
	29.829	29.743	9.00344		9.00344	0.00194848		1.94866				20.7846	20.7395
	29.6569											20.6944
	28.6701	28.6503	8.84514		8.84514	0.00217443		2.17464				19.8143	19.8052
	28.6306											19.796
	29.8434	29.8004	8.90598		8.90598	0.00208465		2.08485				20.8709	20.8944
	29.7574											20.9179
uc.157 5week		uc.372	∆Ct		∆∆Ct	2-∆∆Ct	Mean	2-∆∆Ct/mean				GAPDH
	28.8181	28.9186	10.016	9.86454	0.656994	0.634198	0.735357	0.862435	1			19.0309	18.9026
	29.0191								0.362932			18.7743
	28.8086	28.8974	10.0754		0.716349	0.608636		0.827673				18.9241	18.822
	28.9862											18.7199
	28.6316	28.6747	10.2366		0.877527	0.5443		0.740184				18.4169	18.4382
	28.7179											18.4595
	29.7709	29.7331	9.90352		0.544487	0.685635		0.932383				19.8696	19.8296
	29.6954											19.7896
	28.051	28.1073	9.09118		-0.267857	1.20402		1.63732				19.2865	19.0161
	28.1635											18.7456
								0
	30.7904	30.78	12.0082		2.64917	0.159412		0.216781	0.876768			18.7417	18.7718
	30.7696								0.396192			18.8019
	29.7931	29.8708	9.65567		0.296637	0.814148		1.10715				19.9207	20.2151
	29.9485									0.621911		20.5095
	30.9802	30.8886	10.099		0.739981	0.598747		0.814226				20.7846	20.7895
	30.7969											20.7944
	29.3001	29.7531	9.74789		0.388854	0.763736		1.03859				20.0143	20.0052
	30.2061											19.996
	29.9234	30.0254	9.53098		0.171942	0.887647		1.2071				20.5709	20.4944
	30.1274											20.4179
10 week
	28.8181	28.9186	10.016	9.86454	10.016	0.000965771	0.00111982	0.862435	1		GAPDH	19.0309	18.9026
	29.0191								0.362932			18.7743
	28.8086	28.8974	10.0754		10.0754	0.000926843		0.827673				18.9241	18.822
	28.9862											18.7199
	28.6316	28.6747	10.2366		10.2366	0.000828871		0.740184				18.4169	18.4382
	28.7179											18.4595
	29.7709	29.7331	9.90352		9.90352	0.0010441		0.932383				19.8696	19.8296
	29.6954											19.7896
	28.051	28.1073	9.09118		9.09118	0.00183351		1.63732				19.2865	19.0161
	28.1635											18.7456
	28.3604	28.3455	9.57371		9.57371	0.00131228		1.17187	1.37406			18.7417	18.7718
	28.3306								0.190681			18.8019
	29.6231	29.6908	9.47567		9.47567	0.00140455		1.25427				19.9207	20.2151
	29.7585									0.0756502		20.5095
	29.95	30.0285	9.23894		9.23894	0.00165502		1.47793				20.7846	20.7895
	30.1069											20.7944
	29.1401	29.0853	9.08014		9.08014	0.00184758		1.6499				20.0143	20.0052
	29.0306											19.996
	29.9004	29.9004	9.40598		9.40598	0.00147407		1.31635				20.5709	20.4944
	29.9004											20.4179
15 week
	28.8181	28.9186	10.016	9.86454	10.016	0.000965771	0.00111982	0.862435	1		GAPDH	19.0309	18.9026
	29.0191								0.362932			18.7743
	28.8086	28.8974	10.0754		10.0754	0.000926843		0.827673				18.9241	18.822
	28.9862											18.7199
	28.6316	28.6747	10.2366		10.2366	0.000828871		0.740184				18.4169	18.4382
	28.7179											18.4595
	29.7709	29.7331	9.90352		9.90352	0.0010441		0.932383				19.8696	19.8296
	29.6954											19.7896
	28.051	28.1073	9.09118		9.09118	0.00183351		1.63732				19.2865	19.0161
	28.1635											18.7456
								0
	28.95	28.9603	10.0385		10.0385	0.000950839		0.849101	1.28032			18.9417	18.9218
	28.9706								0.251031			18.9019
	28.5231	28.5708	9.35567		9.35567	0.00152638		1.36306				18.9207	19.2151
	28.6185									0.193269		19.5095
	31.1	31.0285	9.23894		9.23894	0.00165502		1.47793				21.7846	21.7895
	30.9569											21.7944
	28.598	28.3496	9.29436		9.29436	0.00159265		1.42224				19.0143	19.0552
	28.1011											19.096
	29.5434	29.5804	9.43598		9.43598	0.00144373		1.28926				20.1709	20.1444
	29.6174											20.1179
				1.28	0.25
22 week
	28.8181	28.9186	10.016	9.86454	10.016	0.000965771	0.00111982	0.862435	1		GAPDH	19.0309	18.9026
	29.0191								0.362932			18.7743
	28.8086	28.8974	10.0754		10.0754	0.000926843		0.827673				18.9241	18.822
	28.9862											18.7199
	28.6316	28.6747	10.2366		10.2366	0.000828871		0.740184				18.4169	18.4382
	28.7179											18.4595
	29.7709	29.7331	9.90352		9.90352	0.0010441		0.932383				19.8696	19.8296
	29.6954											19.7896
	28.051	28.1073	9.09118		9.09118	0.00183351		1.63732				19.2865	19.0161
	28.1635											18.7456
	28.5004	28.3995	10.1277		10.1277	0.000893833		0.798194	1.08693			18.3417	18.2718
	28.2986								0.215582			18.2019
	28.5331	28.7658	9.55067		9.55067	0.0013334		1.19073				19.1207	19.2151
	28.9985									0.657417		19.3095
	30.249	30.224	9.48444		9.48444	0.00139605		1.24667				20.7846	20.7395
	30.1989											20.6944
	29.5701	29.2503	9.44514		9.44514	0.00143459		1.28109				19.8143	19.8052
	28.9306											19.796
	30.7834	30.8204	9.92598		9.92598	0.00102798		0.917984				20.8709	20.8944
	30.8574											20.9179
uc.436 5 week
	28.2381	28.3286	9.42603	9.6584	9.42603	0.00145372	0.00130797	1.11143	1		GAPDH	19.0309	18.9026
	28.4191								0.375585			18.7743
	28.5086	28.5624	9.74039		9.74039	0.0011691		0.893824				18.9241	18.822
	28.6162											18.7199
	28.8216	28.8197	10.3816		10.3816	0.000749614		0.573111				18.4169	18.4382
	28.8179											18.4595
	29.6609	29.6531	9.82352		9.82352	0.00110363		0.843772				19.8696	19.8296
	29.6454											19.7896
	27.843	27.9366	8.92048		8.92048	0.0020638		1.57786				19.2865	19.0161
	28.0301											18.7456
								0
	30.3204	30.45	11.6782		11.6782	0.000305147		0.233297	0.885847			18.7417	18.7718
	30.5796								0.455012			18.8019
	29.8931	29.7708	9.55567		9.55567	0.00132879		1.01591				19.9207	20.2151
	29.6485									0.676708		20.5095
	30.9802	30.8886	10.099		10.099	0.000911785		0.697097				20.7846	20.7895
	30.7969											20.7944
	29.3001	29.5531	9.54789		9.54789	0.00133598		1.02141				20.0143	20.0052
	29.8061											19.996
	28.9234	29.5254	9.03098		9.03098	0.00191163		1.46152				20.5709	20.4944
	30.1274											20.4179
10 week
	28.2381	28.3286	9.42603	9.6584	9.42603	0.00145372	0.00130797	1.11143	1		GAPDH	19.0309	18.9026
	28.4191								0.375585			18.7743
	28.5086	28.5624	9.74039		9.74039	0.0011691		0.893824				18.9241	18.822
	28.6162											18.7199
	28.8216	28.8197	10.3816		10.3816	0.000749614		0.573111				18.4169	18.4382
	28.8179											18.4595
	29.6609	29.6531	9.82352		9.82352	0.00110363		0.843772				19.8696	19.8296
	29.6454											19.7896
	27.843	27.9366	8.92048		8.92048	0.0020638		1.57786				19.2865	19.0161
	28.0301											18.7456
	29.1104	29.1905	10.4187		10.4187	0.000730561		0.558544	0.850137			18.7417	18.7718
	29.2706								0.213425			18.8019
	29.9523	29.8854	9.67029		9.67029	0.00122731		0.938326				19.9207	20.2151
	29.8185									0.460226		20.5095
	30.35	30.4285	9.63894		9.63894	0.00125427		0.95894				20.7846	20.7895
	30.5069											20.7944
	30.1401	30.0853	10.0801		10.0801	0.000923792		0.706277				20.0143	20.0052
	30.0306											19.996
	30.0004	29.9504	9.45598		9.45598	0.00142386		1.0886				20.5709	20.4944
	29.9004											20.4179
15 week	28.2381	28.3286	9.42603	9.6584	9.42603	0.00145372	0.00130797	1.11143	1		GAPDH	19.0309	18.9026
	28.4191								0.375585			18.7743
	28.5086	28.5624	9.74039		9.74039	0.0011691		0.893824				18.9241	18.822
	28.6162											18.7199
	28.8216	28.8197	10.3816		10.3816	0.000749614		0.573111				18.4169	18.4382
	28.8179											18.4595
	29.6609	29.6531	9.82352		9.82352	0.00110363		0.843772				19.8696	19.8296
	29.6454											19.7896
	27.843	27.9366	8.92048		8.92048	0.0020638		1.57786				19.2865	19.0161
	28.0301											18.7456
	28.95	29.1503	10.2285		10.2285	0.000833511		0.637253	1.2308			18.9417	18.9218
	29.3506								0.535397			18.9019
	28.5831	28.6008	9.38567		9.38567	0.00149496		1.14296				18.9207	19.2151
	28.6185									0.452784		19.5095
	30	30.2935	8.50394		8.50394	0.00275461		2.10601				21.7846	21.7895
	30.5869											21.7944
	28.568	28.4146	9.35936		9.35936	0.00152248		1.164				19.0143	19.0552
	28.2611											19.096
	29.5434	29.5804	9.43598		9.43598	0.00144373		1.10379				20.1709	20.1444
	29.6174											20.1179
22 week
	28.2381	28.3286	9.42603	9.6584	9.42603	0.00145372	0.00130797	1.11143	1		GAPDH	19.0309	18.9026
	28.4191								0.375585			18.7743
	28.5086	28.5624	9.74039		9.74039	0.0011691		0.893824				18.9241	18.822
	28.6162											18.7199
	28.8216	28.8197	10.3816		10.3816	0.000749614		0.573111				18.4169	18.4382
	28.8179											18.4595
	29.6609	29.6531	9.82352		9.82352	0.00110363		0.843772				19.8696	19.8296
	29.6454											19.7896
	27.843	27.9366	8.92048		8.92048	0.0020638		1.57786				19.2865	19.0161
	28.0301											18.7456
								0
	28.121	28.1165	9.84464		9.84464	0.0010876		0.831514	1.3577			18.3417	18.2718
	28.1119								0.646976			18.2019
	28.3463	28.4	9.18485		9.18485	0.00171824		1.31367				19.1207	19.2151
	28.4536									0.316184		19.3095
	30.5325	30.6505	9.91096		9.91096	0.00103874		0.794156				20.7846	20.7395
	30.7685											20.6944
	28.2301	28.126	8.3208		8.3208	0.00312745		2.39106				19.8143	19.8052
	28.0219											19.796
	29.8232	29.9288	9.03435		9.03435	0.00190717		1.45811				20.8709	20.8944
	30.0344											20.9179
