# Supplementary material for: Ultraconserved element uc.372 drives hepatic lipid accumulation by suppressing miR-195/miR4668 maturation
Source: Nat Commun. 2018 Feb 9;9:612. doi: 10.1038/s41467-018-03072-8 (PMC5807361; doi:10.1038/s41467-018-03072-8)
Supplement: Supplementary file 9 — Supplementary Data 7 [file 41467_2018_3072_MOESM9_ESM.xlsx]

## Sheet: Sheet1
Fig. S2B	Ad-NCm				Ad-372m
									Fig. S2E	Ad-Nci				Ad-372i
Body weight	22.1	23.62			23.5	24.26	0.487139			32.3	30.6			24.6	26.56	0.00203621
	25.3	1.39893			24.6	1.37949				31.5	1.5			27.9	1.34276
	23.4				25.8					29.4				26.8
	22.5				25.1					31.1				25.9
	24.8				22.3					28.7				27.6
Liver weight	1.01	0.9554			1.245	1.2766	0.000579471			1.78	1.664			1.24	1.186	0.000216083
	0.996	0.0482058			1.098	0.121578				1.65	0.0912688			1.29	0.140819
	0.897				1.432					1.72				1.09
	0.92				1.321					1.54				1.32
	0.954				1.287					1.63				0.99
Liver/body	0.0457014	0.0405518			0.0529787	0.0526918	0.00161238			0.0551084	0.054461			0.0504065	0.0448299	0.0196273
	0.0393676	0.00305364			0.0446341	0.00495309				0.052381	0.00356959			0.0462366	0.00648649
	0.0383333				0.0555039					0.0585034				0.0406716
	0.0408889				0.0526295					0.0495177				0.0509653
	0.0384677				0.057713					0.0567944				0.0358696
s2c
Ad-NCm					Ad-372m
TG
0.7	0.666	0.109962			1.35	0.998	0.195448
0.71					1.02
0.5					1.11
0.67					0.67
0.75					0.84
LDL-c
0.53	0.492	0.101776		0.75	1.026	0.244745
0.42				0.82	0.00609125
0.63				1.23
0.41				1.36
0.47				0.97
TC
4.24	4.178	0.177834		4.87	5.1	0.511754
3.91				4.5	0.00671249
4.24				5.2
4.32				5.18
4.18				5.75
S2F
TC
Ad-NC					Ad-372i
4.24	4.292	0.505338			2.96	3.728	0.319061
3.75					3.91	0.0978516
4.32					3.5
4.18					4.27
4.97					4
TG
1.25	0.985	0.3036			0.7	0.6756
0.905					0.71	0.0542182
0.67					0.65
0.75					0.59
1.35					0.728
LDL-C
0.31	0.526	0.188503			0.3	0.366	0.0981326
0.57					0.42
0.68					0.23
0.75					0.41
0.32					0.47
S2B								S2C
S2E								S2F
