# Supplementary material for: Ultraconserved element uc.372 drives hepatic lipid accumulation by suppressing miR-195/miR4668 maturation
Source: Nat Commun. 2018 Feb 9;9:612. doi: 10.1038/s41467-018-03072-8 (PMC5807361; doi:10.1038/s41467-018-03072-8)
Supplement: Supplementary file 10 — Supplementary Data 8 [file 41467_2018_3072_MOESM10_ESM.xlsx]

## Sheet: Sheet1
	uc.372				GAPDH
	Ct1	Ct2	Ct average		Ct1	Ct2	Ct average		∆Ct		-∆∆Ct	2-∆∆Ct	Mean	2-∆∆Ct/mean	Mean	SD	P value
C1	23.8011	23.5503	23.6757		23.1504	23.0384	23.0944		0.581329	0.970515	0.389186	0.151466	0.217967	0.694902	1	0.262248	0.000575286
C2	23.1168	23.1002	23.1085		22.6129	22.7399	22.6764		0.432063		0.538451	0.28993		1.33016
C3
C4	24.1787	24.3853	24.282		22.866	22.8086	22.8373		1.44474		-0.474222	0.224886		1.03175
C5	24.646	25.0976	24.8718		23.4206	23.4752	23.4479		1.42393		-0.453415	0.205585		0.943196
NAFLD1	24.0089	24.0544	24.0317		23.6625	23.7675	23.715		0.31668		0.653835	0.4275	0.540667	1.96131	2.04634	0.262776
NAFLD2	23.3824	23.2671	23.3247		22.9314	23.2576	23.0945		0.23024		0.740275	0.548006		2.51417
NAFLD3	23.549	23.3784	23.4637		23.2082	23.0787	23.1434		0.320236		0.650279	0.422862		1.94003
NAFLD4	23.6915	23.7701	23.7308		23.4703	23.3459	23.4081		0.322744		0.64777	0.419606		1.92509
NAFLD5	23.921	23.9164	23.9187		23.4876	23.6927	23.5902		0.328491		0.642023	0.412194		1.89109
	Ct1	Ct2	Ct average		Ct1	Ct2	Ct average		∆Ct		-∆∆Ct	2-∆∆Ct	Mean	2-∆∆Ct/mean	Mean	SD	P value
uc.348				GAPDH
C1	23.1135	24.0078	23.5607		23.1504	23.0384	23.0944		0.46628	0.287077	1.62424	2.63814	1.95081	1.35233	1	0.406342	0.41694	#DIV/0!
C2	23.0428	23.0577	23.0502		22.6129	22.7399	22.6764		0.373811		1.30213	1.69554		0.869145
C3	23.2956	23.1019	23.1987		22.7418	22.6929	22.7173		0.481394		1.67688	2.81193		1.44142
C4	23.332	23.1022	23.2171		22.866	22.8086	22.8373		0.379815		1.32304	1.75044		0.897288
C5	23.1492	23.2147	23.182		23.4206	23.4752	23.4479		-0.265916		-0.92629	0.858014		0.439823
NAFLD1	24.0089	24.0544	24.0317		23.6625	23.7675	23.715		0.31668		1.10312	1.21687		0.623777	1.26567	0.521278
NAFLD2	23.549	23.8385	23.6937		23.2082	23.0787	23.1434		0.550283		1.91685	3.67431		1.88347
NAFLD3	23.9152	23.7701	23.8427		23.4703	23.3459	23.4081		0.434595		1.51386	2.29178		1.17478
NAFLD4	25.3029	24.8917	25.0973		24.6123	24.64	24.6262		0.471139		1.64116	2.6934		1.38066
NAFLD5	23.921	24.1638	24.0424		23.4876	23.6927	23.5902		0.452183		1.57513	2.48103		1.27179
	uc.94
		C1	C2	C3	C4	C5	NAFLD-1	NAFLD-2	NAFLD-3	NAFLD-4	NAFLD-5
	uc.94	25.6619	26.0205	26.9308	25.2256	27.2645	24.5328	24.3836	24.5749	25.2857	25.9227
	GAPDH	25.4334	25.7214	25.1832	25.3468	25.5319	24.2458	24.2398	24.1282	23.9574	24.6114
	∆Ct	0.228536	0.299134	1.7476	-0.121123	1.73261	0.287009	0.143808	0.446668	1.32824	1.3113
		0.777353
	-∆∆Ct	0.548817	0.478219	-0.970251	0.898476	-0.955261	0.490344	0.633545	0.330685	-0.550891	-0.533948
	2-∆∆Ct	0.3012	0.228693	0.941386	0.80726	0.912524	0.240437	0.401379	0.109353	0.303481	0.2851
	Mean	0.638213
		0.471943	0.358334	1.47504	1.26488	1.42981	0.376735	0.628911	0.171342	0.475517	0.446717
	Result	1					0.419844
	SD	0.541095					0.16669
	P value	0.0511666
	uc.157
		C1	C2	C3	C4	C5	NAFLD-1	NAFLD-2	NAFLD-3	NAFLD-4	NAFLD-5
	uc.157	30.7311	31.2497	32.7141	30.8809	31.2696	29.2803	29.0685	29.21	29.4172	29.8689
	GAPDH	25.4334	25.7214	27.1832	25.3468	25.5319	24.2458	24.2398	24.1282	23.9574	24.6114
	∆Ct	5.29775	5.52833	5.53082	5.53415	5.73774	5.03449	4.82875	5.08181	5.45977	5.25752
	-∆∆Ct	0	-0.230581	-0.233069	-0.236396	-0.439994	0.263263	0.469005	0.215943	-0.162024	0.0402335
	2-∆∆Ct	1	0.852292	0.850823	0.848863	0.737138	1.20019	1.38415	1.16146	0.893771	1.02828
	Mean	0.857823
		1.16574	0.993552	0.99184	0.989555	0.859312	1.39911	1.61357	1.35397	1.04191	1.19871
	Result	1					1.32145
	SD	0.10895					0.215425
		0.0176683
	uc.346
		C1	C2	C3	C4	C5	NAFLD-1	NAFLD-2	NAFLD-3	NAFLD-4	NAFLD-5
	uc.346	24.7186	24.9256	27.1412	24.7667	25.0093	23.3292	23.1936	23.4194	23.0649	23.2734
	GAPDH	25.4334	25.7214	27.1832	25.3468	25.5319	24.2458	24.2398	24.1282	23.9574	24.6114
	∆Ct	-0.714776	-0.79576	-0.0420706	-0.580013	-0.522551	-0.916598	-1.04611	-0.708849	-0.892551	-1.33801
	-∆∆Ct	0.714776	0.79576	0.0420706	0.580013	0.522551	0.916598	1.04611	0.708849	0.892551	1.33801
	2-∆∆Ct	1.64123	1.73599	1.02959	1.49486	1.43649	1.88766	2.06496	1.6345	1.85646	2.52802
	Mean	1.46763
		1.11828	1.18285	0.701531	1.01855	0.978782	1.28619	1.407	1.1137	1.26493	1.72252
	Result	1					1.35887
	SD	0.185272					0.228458
